# Supplementary material for: Lethal chondrodysplasia in a family of Holstein cattle is associated with a de novo splice site variant of COL2A1
Source: BMC Vet Res. 2016 Jun 13;12:100. doi: 10.1186/s12917-016-0739-z (PMC4906884; doi:10.1186/s12917-016-0739-z)
Supplement: Additional file 2: — Non-parametric multipoint linkage analysis output data. Z-mean values and LOD scores and their chromosome-wide error probabilities (P) along a grid of equally spaced locations (2 Mb) of all 29 autosomes. The minimum and maximum achievable values in the present linkage analyses are given in the first two rows. Chromosome-wide significant Z-mean values and LOD scores and their P-values are highlighted in green. (XLSX 53 kb) [file 12917_2016_739_MOESM2_ESM.xlsx]

## Sheet: NPL output
Chr	Pos (Mb)	Zmean	P-value	LOD	P-value
	min	-0.69	0.8	-0.1	0.8
	max	2.55	0.005	0.67	0.04
Chr 1	0.017	-0.01	0.5	0	0.5
Chr 1	2.017	-0.08	0.5	-0.01	0.6
Chr 1	4.017	-0.12	0.5	-0.02	0.6
Chr 1	6.017	-0.12	0.5	-0.02	0.6
Chr 1	8.017	-0.12	0.5	-0.02	0.6
Chr 1	10.017	-0.12	0.5	-0.02	0.6
Chr 1	12.017	-0.12	0.5	-0.02	0.6
Chr 1	14.017	-0.12	0.5	-0.02	0.6
Chr 1	16.017	-0.12	0.5	-0.02	0.6
Chr 1	18.017	-0.12	0.5	-0.02	0.6
Chr 1	20.017	-0.12	0.5	-0.02	0.6
Chr 1	22.017	-0.12	0.5	-0.02	0.6
Chr 1	24.017	-0.12	0.5	-0.02	0.6
Chr 1	26.017	-0.12	0.5	-0.02	0.6
Chr 1	28.017	-0.12	0.5	-0.02	0.6
Chr 1	30.017	-0.12	0.5	-0.02	0.6
Chr 1	32.017	-0.12	0.5	-0.02	0.6
Chr 1	34.017	-0.12	0.5	-0.02	0.6
Chr 1	36.017	-0.12	0.5	-0.02	0.6
Chr 1	38.017	-0.12	0.5	-0.02	0.6
Chr 1	40.017	-0.69	0.8	-0.1	0.8
Chr 1	42.017	-0.69	0.8	-0.1	0.8
Chr 1	44.017	-0.69	0.8	-0.1	0.8
Chr 1	46.017	-0.69	0.8	-0.1	0.8
Chr 1	48.017	-0.69	0.8	-0.1	0.8
Chr 1	50.017	-0.69	0.8	-0.1	0.8
Chr 1	52.017	-0.69	0.8	-0.1	0.8
Chr 1	54.017	-0.69	0.8	-0.1	0.8
Chr 1	56.017	-0.69	0.8	-0.1	0.8
Chr 1	58.017	-0.69	0.8	-0.1	0.8
Chr 1	60.017	-0.69	0.8	-0.1	0.8
Chr 1	62.017	-0.69	0.8	-0.1	0.8
Chr 1	64.017	-0.69	0.8	-0.1	0.8
Chr 1	66.017	-0.69	0.8	-0.1	0.8
Chr 1	68.017	-0.69	0.8	-0.1	0.8
Chr 1	70.017	-0.69	0.8	-0.1	0.8
Chr 1	72.017	-0.69	0.8	-0.1	0.8
Chr 1	74.017	-0.69	0.8	-0.1	0.8
Chr 1	76.017	-0.69	0.8	-0.1	0.8
Chr 1	78.017	-0.69	0.8	-0.1	0.8
Chr 1	80.017	-0.69	0.8	-0.1	0.8
Chr 1	82.017	-0.69	0.8	-0.1	0.8
Chr 1	84.017	-0.69	0.8	-0.1	0.8
Chr 1	86.017	-0.69	0.8	-0.1	0.8
Chr 1	88.017	-0.69	0.8	-0.1	0.8
Chr 1	90.017	-0.69	0.8	-0.1	0.8
Chr 1	92.017	-0.69	0.8	-0.1	0.8
Chr 1	94.017	-0.42	0.7	-0.07	0.7
Chr 1	96.017	-0.29	0.6	-0.05	0.7
Chr 1	98.017	-0.21	0.6	-0.03	0.7
Chr 1	100.017	-0.12	0.5	-0.02	0.6
Chr 1	102.017	-0.12	0.5	-0.02	0.6
Chr 1	104.017	-0.16	0.6	-0.03	0.6
Chr 1	106.017	-0.26	0.6	-0.04	0.7
Chr 1	108.017	-0.33	0.6	-0.05	0.7
Chr 1	110.017	-0.19	0.6	-0.03	0.6
Chr 1	112.017	0.08	0.5	0.05	0.3
Chr 1	114.017	0.3	0.4	0.16	0.2
Chr 1	116.017	-0.12	0.5	-0.02	0.6
Chr 1	118.017	-0.12	0.5	-0.02	0.6
Chr 1	120.017	-0.69	0.8	-0.1	0.8
Chr 1	122.017	-0.18	0.6	-0.03	0.6
Chr 1	124.017	-0.41	0.7	-0.06	0.7
Chr 1	126.017	-0.69	0.8	-0.1	0.8
Chr 1	128.017	-0.69	0.8	-0.1	0.8
Chr 1	130.017	-0.69	0.8	-0.1	0.8
Chr 1	132.017	-0.69	0.8	-0.1	0.8
Chr 1	134.017	-0.69	0.8	-0.1	0.8
Chr 1	136.017	-0.69	0.8	-0.1	0.8
Chr 1	138.017	-0.69	0.8	-0.1	0.8
Chr 1	140.017	-0.69	0.8	-0.1	0.8
Chr 1	142.017	-0.69	0.8	-0.1	0.8
Chr 1	144.017	-0.69	0.8	-0.1	0.8
Chr 1	146.017	-0.69	0.8	-0.1	0.8
Chr 1	148.017	-0.69	0.8	-0.1	0.8
Chr 1	150.017	-0.69	0.8	-0.1	0.8
Chr 1	152.017	-0.69	0.8	-0.1	0.8
Chr 1	154.017	-0.69	0.8	-0.1	0.8
Chr 1	156.017	-0.69	0.8	-0.1	0.8
Chr 1	158.017	-0.69	0.8	-0.1	0.8
Chr 1	160.017	-0.65	0.7	-0.1	0.7
Chr 2	0.035	-0.12	0.5	-0.02	0.6
Chr 2	2.035	-0.12	0.5	-0.02	0.6
Chr 2	4.035	-0.12	0.5	-0.02	0.6
Chr 2	6.035	-0.12	0.5	-0.02	0.6
Chr 2	8.035	-0.12	0.5	-0.02	0.6
Chr 2	10.035	-0.12	0.5	-0.02	0.6
Chr 2	12.035	-0.12	0.5	-0.02	0.6
Chr 2	14.035	-0.12	0.5	-0.02	0.6
Chr 2	16.035	-0.12	0.5	-0.02	0.6
Chr 2	18.035	-0.12	0.5	-0.02	0.6
Chr 2	20.035	-0.12	0.5	-0.02	0.6
Chr 2	22.035	-0.12	0.5	-0.02	0.6
Chr 2	24.035	-0.12	0.5	-0.02	0.6
Chr 2	26.035	-0.12	0.5	-0.02	0.6
Chr 2	28.035	-0.12	0.5	-0.02	0.6
Chr 2	30.035	-0.12	0.5	-0.02	0.6
Chr 2	32.035	-0.12	0.5	-0.02	0.6
Chr 2	34.035	-0.38	0.6	-0.06	0.7
Chr 2	36.035	-0.65	0.7	-0.1	0.8
Chr 2	38.035	-0.69	0.8	-0.1	0.8
Chr 2	40.035	-0.69	0.8	-0.1	0.8
Chr 2	42.035	-0.69	0.8	-0.1	0.8
Chr 2	44.035	-0.69	0.8	-0.1	0.8
Chr 2	46.035	-0.69	0.8	-0.1	0.8
Chr 2	48.035	-0.69	0.8	-0.1	0.8
Chr 2	50.035	-0.69	0.8	-0.1	0.8
Chr 2	52.035	-0.69	0.8	-0.1	0.8
Chr 2	54.035	-0.69	0.8	-0.1	0.8
Chr 2	56.035	-0.69	0.8	-0.1	0.8
Chr 2	58.035	-0.69	0.8	-0.1	0.8
Chr 2	60.035	-0.69	0.8	-0.1	0.8
Chr 2	62.035	-0.69	0.8	-0.1	0.8
Chr 2	64.035	-0.69	0.8	-0.1	0.8
Chr 2	66.035	-0.69	0.8	-0.1	0.8
Chr 2	68.035	-0.69	0.8	-0.1	0.8
Chr 2	70.035	-0.69	0.8	-0.1	0.8
Chr 2	72.035	-0.69	0.8	-0.1	0.8
Chr 2	74.035	-0.69	0.8	-0.1	0.8
Chr 2	76.035	-0.69	0.8	-0.1	0.8
Chr 2	78.035	-0.69	0.8	-0.1	0.8
Chr 2	80.035	-0.69	0.8	-0.1	0.8
Chr 2	82.035	-0.69	0.8	-0.1	0.8
Chr 2	84.035	-0.69	0.8	-0.1	0.8
Chr 2	86.035	-0.69	0.8	-0.1	0.8
Chr 2	88.035	-0.69	0.8	-0.1	0.8
Chr 2	90.035	-0.69	0.8	-0.1	0.8
Chr 2	92.035	-0.69	0.8	-0.1	0.8
Chr 2	94.035	-0.69	0.8	-0.1	0.8
Chr 2	96.035	-0.69	0.8	-0.1	0.8
Chr 2	98.035	-0.69	0.8	-0.1	0.8
Chr 2	100.035	-0.69	0.8	-0.1	0.8
Chr 2	102.035	-0.69	0.8	-0.1	0.8
Chr 2	104.035	-0.58	0.7	-0.09	0.7
Chr 2	106.035	-0.12	0.5	-0.02	0.6
Chr 2	108.035	-0.12	0.5	-0.02	0.6
Chr 2	110.035	-0.12	0.5	-0.02	0.6
Chr 2	112.035	-0.12	0.5	-0.02	0.6
Chr 2	114.035	-0.12	0.5	-0.02	0.6
Chr 2	116.035	-0.12	0.5	-0.02	0.6
Chr 2	118.035	-0.12	0.5	-0.02	0.6
Chr 2	120.035	-0.12	0.5	-0.02	0.6
Chr 2	122.035	-0.12	0.5	-0.02	0.6
Chr 2	124.035	-0.12	0.5	-0.02	0.6
Chr 2	126.035	-0.12	0.5	-0.02	0.6
Chr 2	128.035	-0.12	0.5	-0.02	0.6
Chr 2	130.035	-0.12	0.5	-0.02	0.6
Chr 2	132.035	-0.12	0.5	-0.02	0.6
Chr 2	134.035	-0.12	0.5	-0.02	0.6
Chr 2	136.035	-0.12	0.5	-0.02	0.6
Chr 2	138.035	-0.11	0.5	-0.02	0.6
Chr 3	0.039	-0.12	0.5	-0.02	0.6
Chr 3	2.039	-0.12	0.5	-0.02	0.6
Chr 3	4.039	-0.12	0.5	-0.02	0.6
Chr 3	6.039	-0.12	0.5	-0.02	0.6
Chr 3	8.039	-0.12	0.5	-0.02	0.6
Chr 3	10.039	-0.69	0.8	-0.1	0.8
Chr 3	12.039	-0.69	0.8	-0.1	0.8
Chr 3	14.039	-0.69	0.8	-0.1	0.8
Chr 3	16.039	-0.69	0.8	-0.1	0.8
Chr 3	18.039	-0.12	0.5	-0.02	0.6
Chr 3	20.039	-0.12	0.5	-0.02	0.6
Chr 3	22.039	-0.12	0.5	-0.02	0.6
Chr 3	24.039	-0.12	0.5	-0.02	0.6
Chr 3	26.039	-0.12	0.5	-0.02	0.6
Chr 3	28.039	-0.12	0.5	-0.02	0.6
Chr 3	30.039	-0.12	0.5	-0.02	0.6
Chr 3	32.039	-0.12	0.5	-0.02	0.6
Chr 3	34.039	-0.12	0.5	-0.02	0.6
Chr 3	36.039	-0.12	0.5	-0.02	0.6
Chr 3	38.039	-0.12	0.5	-0.02	0.6
Chr 3	40.039	-0.12	0.5	-0.02	0.6
Chr 3	42.039	-0.12	0.5	-0.02	0.6
Chr 3	44.039	-0.12	0.5	-0.02	0.6
Chr 3	46.039	-0.12	0.5	-0.02	0.6
Chr 3	48.039	-0.69	0.8	-0.1	0.8
Chr 3	50.039	-0.69	0.8	-0.1	0.8
Chr 3	52.039	-0.69	0.8	-0.1	0.8
Chr 3	54.039	-0.69	0.8	-0.1	0.8
Chr 3	56.039	-0.69	0.8	-0.1	0.8
Chr 3	58.039	-0.69	0.8	-0.1	0.8
Chr 3	60.039	-0.69	0.8	-0.1	0.8
Chr 3	62.039	-0.69	0.8	-0.1	0.8
Chr 3	64.039	-0.69	0.8	-0.1	0.8
Chr 3	66.039	-0.12	0.5	-0.02	0.6
Chr 3	68.039	-0.12	0.5	-0.02	0.6
Chr 3	70.039	-0.12	0.5	-0.02	0.6
Chr 3	72.039	-0.12	0.5	-0.02	0.6
Chr 3	74.039	-0.12	0.5	-0.02	0.6
Chr 3	76.039	-0.12	0.5	-0.02	0.6
Chr 3	78.039	-0.12	0.5	-0.02	0.6
Chr 3	80.039	-0.12	0.5	-0.02	0.6
Chr 3	82.039	-0.12	0.5	-0.02	0.6
Chr 3	84.039	-0.12	0.5	-0.02	0.6
Chr 3	86.039	-0.12	0.5	-0.02	0.6
Chr 3	88.039	-0.12	0.5	-0.02	0.6
Chr 3	90.039	-0.12	0.5	-0.02	0.6
Chr 3	92.039	-0.12	0.5	-0.02	0.6
Chr 3	94.039	-0.12	0.5	-0.02	0.6
Chr 3	96.039	-0.12	0.5	-0.02	0.6
Chr 3	98.039	-0.12	0.5	-0.02	0.6
Chr 3	100.039	-0.12	0.5	-0.02	0.6
Chr 3	102.039	-0.12	0.5	-0.02	0.6
Chr 3	104.039	-0.12	0.5	-0.02	0.6
Chr 3	106.039	-0.12	0.5	-0.02	0.6
Chr 3	108.039	-0.12	0.5	-0.02	0.6
Chr 3	110.039	-0.12	0.5	-0.02	0.6
Chr 3	112.039	-0.12	0.5	-0.02	0.6
Chr 3	114.039	-0.12	0.5	-0.02	0.6
Chr 3	116.039	-0.12	0.5	-0.02	0.6
Chr 3	118.039	-0.12	0.5	-0.02	0.6
Chr 3	120.039	-0.12	0.5	-0.02	0.6
Chr 3	122.039	-0.12	0.5	-0.02	0.6
Chr 4	0.001	-0.68	0.8	-0.1	0.8
Chr 4	2.001	-0.16	0.6	-0.03	0.6
Chr 4	4.001	-0.12	0.5	-0.02	0.6
Chr 4	6.001	-0.12	0.5	-0.02	0.6
Chr 4	8.001	-0.12	0.5	-0.02	0.6
Chr 4	10.001	-0.12	0.5	-0.02	0.6
Chr 4	12.001	-0.12	0.5	-0.02	0.6
Chr 4	14.001	-0.12	0.5	-0.02	0.6
Chr 4	16.001	-0.12	0.5	-0.02	0.6
Chr 4	18.001	-0.12	0.5	-0.02	0.6
Chr 4	20.001	-0.12	0.5	-0.02	0.6
Chr 4	22.001	-0.12	0.5	-0.02	0.6
Chr 4	24.001	-0.12	0.5	-0.02	0.6
Chr 4	26.001	-0.12	0.5	-0.02	0.6
Chr 4	28.001	-0.12	0.5	-0.02	0.6
Chr 4	30.001	-0.12	0.5	-0.02	0.6
Chr 4	32.001	-0.12	0.5	-0.02	0.6
Chr 4	34.001	-0.12	0.5	-0.02	0.6
Chr 4	36.001	-0.12	0.5	-0.02	0.6
Chr 4	38.001	-0.12	0.5	-0.02	0.6
Chr 4	40.001	-0.47	0.7	-0.07	0.7
Chr 4	42.001	-0.69	0.8	-0.1	0.8
Chr 4	44.001	-0.69	0.8	-0.1	0.8
Chr 4	46.001	-0.69	0.8	-0.1	0.8
Chr 4	48.001	-0.69	0.8	-0.1	0.8
Chr 4	50.001	-0.69	0.8	-0.1	0.8
Chr 4	52.001	-0.69	0.8	-0.1	0.8
Chr 4	54.001	-0.69	0.8	-0.1	0.8
Chr 4	56.001	-0.69	0.8	-0.1	0.8
Chr 4	58.001	-0.69	0.8	-0.1	0.8
Chr 4	60.001	-0.69	0.8	-0.1	0.8
Chr 4	62.001	-0.69	0.8	-0.1	0.8
Chr 4	64.001	-0.69	0.8	-0.1	0.8
Chr 4	66.001	-0.69	0.8	-0.1	0.8
Chr 4	68.001	-0.69	0.8	-0.1	0.8
Chr 4	70.001	-0.69	0.8	-0.1	0.8
Chr 4	72.001	-0.69	0.8	-0.1	0.8
Chr 4	74.001	-0.69	0.8	-0.1	0.8
Chr 4	76.001	-0.69	0.8	-0.1	0.8
Chr 4	78.001	-0.69	0.8	-0.1	0.8
Chr 4	80.001	-0.69	0.8	-0.1	0.8
Chr 4	82.001	-0.69	0.8	-0.1	0.8
Chr 4	84.001	-0.69	0.8	-0.1	0.8
Chr 4	86.001	-0.49	0.7	-0.08	0.7
Chr 4	88.001	0.46	0.3	0.22	0.2
Chr 4	90.001	1.69	0.05	0.54	0.06
Chr 4	92.001	0.09	0.5	0.05	0.3
Chr 4	94.001	-0.12	0.5	-0.02	0.6
Chr 4	96.001	-0.12	0.5	-0.02	0.6
Chr 4	98.001	-0.12	0.5	-0.02	0.6
Chr 4	100.001	-0.12	0.5	-0.02	0.6
Chr 4	102.001	-0.12	0.5	-0.02	0.6
Chr 4	104.001	-0.12	0.5	-0.02	0.6
Chr 4	106.001	-0.12	0.5	-0.02	0.6
Chr 4	108.001	-0.12	0.5	-0.02	0.6
Chr 4	110.001	-0.69	0.8	-0.1	0.8
Chr 4	112.001	-0.69	0.8	-0.1	0.8
Chr 4	114.001	-0.12	0.5	-0.02	0.6
Chr 4	116.001	-0.12	0.5	-0.02	0.6
Chr 4	118.001	-0.12	0.5	-0.02	0.6
Chr 4	120.001	-0.12	0.5	-0.02	0.6
Chr 4	122.001	-0.11	0.5	-0.02	0.6
Chr 5	0.019	-0.12	0.5	-0.02	0.6
Chr 5	2.019	-0.12	0.5	-0.02	0.6
Chr 5	4.019	-0.12	0.5	-0.02	0.6
Chr 5	6.019	-0.12	0.5	-0.02	0.6
Chr 5	8.019	-0.12	0.5	-0.02	0.6
Chr 5	10.019	-0.12	0.5	-0.02	0.6
Chr 5	12.019	-0.12	0.5	-0.02	0.6
Chr 5	14.019	-0.12	0.5	-0.02	0.6
Chr 5	16.019	-0.12	0.5	-0.02	0.6
Chr 5	18.019	-0.12	0.5	-0.02	0.6
Chr 5	20.019	2.55	0.005	0.67	0.04
Chr 5	22.019	2.55	0.005	0.67	0.04
Chr 5	24.019	2.55	0.005	0.67	0.04
Chr 5	26.019	2.55	0.005	0.67	0.04
Chr 5	28.019	2.55	0.005	0.67	0.04
Chr 5	30.019	2.55	0.005	0.67	0.04
Chr 5	32.019	2.55	0.005	0.67	0.04
Chr 5	34.019	2.55	0.005	0.67	0.04
Chr 5	36.019	2.55	0.005	0.67	0.04
Chr 5	38.019	2.55	0.005	0.67	0.04
Chr 5	40.019	2.16	0.02	0.62	0.05
Chr 5	42.019	0.07	0.5	0.04	0.3
Chr 5	44.019	2.55	0.005	0.67	0.04
Chr 5	46.019	-0.12	0.5	-0.02	0.6
Chr 5	48.019	-0.12	0.5	-0.02	0.6
Chr 5	50.019	-0.12	0.5	-0.02	0.6
Chr 5	52.019	-0.12	0.5	-0.02	0.6
Chr 5	54.019	-0.61	0.7	-0.09	0.7
Chr 5	56.019	-0.56	0.7	-0.09	0.7
Chr 5	58.019	-0.44	0.7	-0.07	0.7
Chr 5	60.019	-0.35	0.6	-0.06	0.7
Chr 5	62.019	-0.26	0.6	-0.04	0.7
Chr 5	64.019	-0.18	0.6	-0.03	0.6
Chr 5	66.019	-0.12	0.5	-0.02	0.6
Chr 5	68.019	-0.12	0.5	-0.02	0.6
Chr 5	70.019	-0.12	0.5	-0.02	0.6
Chr 5	72.019	-0.12	0.5	-0.02	0.6
Chr 5	74.019	-0.12	0.5	-0.02	0.6
Chr 5	76.019	-0.24	0.6	-0.04	0.7
Chr 5	78.019	-0.12	0.5	-0.02	0.6
Chr 5	80.019	-0.12	0.5	-0.02	0.6
Chr 5	82.019	-0.12	0.5	-0.02	0.6
Chr 5	84.019	-0.12	0.5	-0.02	0.6
Chr 5	86.019	2.55	0.005	0.67	0.04
Chr 5	88.019	2.55	0.005	0.67	0.04
Chr 5	90.019	2.55	0.005	0.67	0.04
Chr 5	92.019	2.55	0.005	0.67	0.04
Chr 5	94.019	2.55	0.005	0.67	0.04
Chr 5	96.019	2.55	0.005	0.67	0.04
Chr 5	98.019	2.55	0.005	0.67	0.04
Chr 5	100.019	2.55	0.005	0.67	0.04
Chr 5	102.019	1.43	0.08	0.49	0.07
Chr 5	104.019	0.29	0.4	0.15	0.2
Chr 5	106.019	-0.12	0.5	-0.02	0.6
Chr 5	108.019	-0.12	0.5	-0.02	0.6
Chr 5	110.019	-0.12	0.5	-0.02	0.6
Chr 5	112.019	-0.12	0.5	-0.02	0.6
Chr 5	114.019	-0.12	0.5	-0.02	0.6
Chr 5	116.019	-0.12	0.5	-0.02	0.6
Chr 5	118.019	-0.12	0.5	-0.02	0.6
Chr 5	120.019	-0.12	0.5	-0.02	0.6
Chr 5	122.019	-0.11	0.5	-0.02	0.6
Chr 6	0.031	-0.68	0.8	-0.1	0.8
Chr 6	2.031	-0.12	0.5	-0.02	0.6
Chr 6	4.031	-0.69	0.8	-0.1	0.8
Chr 6	6.031	-0.4	0.7	-0.06	0.7
Chr 6	8.031	-0.12	0.5	-0.02	0.6
Chr 6	10.031	-0.12	0.5	-0.02	0.6
Chr 6	12.031	-0.12	0.5	-0.02	0.6
Chr 6	14.031	-0.12	0.5	-0.02	0.6
Chr 6	16.031	-0.12	0.5	-0.02	0.6
Chr 6	18.031	-0.12	0.5	-0.02	0.6
Chr 6	20.031	-0.12	0.5	-0.02	0.6
Chr 6	22.031	-0.12	0.5	-0.02	0.6
Chr 6	24.031	-0.12	0.5	-0.02	0.6
Chr 6	26.031	-0.12	0.5	-0.02	0.6
Chr 6	28.031	-0.69	0.8	-0.1	0.8
Chr 6	30.031	-0.69	0.8	-0.1	0.8
Chr 6	32.031	-0.69	0.8	-0.1	0.8
Chr 6	34.031	-0.69	0.8	-0.1	0.8
Chr 6	36.031	-0.69	0.8	-0.1	0.8
Chr 6	38.031	-0.69	0.8	-0.1	0.8
Chr 6	40.031	-0.69	0.8	-0.1	0.8
Chr 6	42.031	-0.69	0.8	-0.1	0.8
Chr 6	44.031	-0.69	0.8	-0.1	0.8
Chr 6	46.031	-0.69	0.8	-0.1	0.8
Chr 6	48.031	-0.69	0.8	-0.1	0.8
Chr 6	50.031	-0.69	0.8	-0.1	0.8
Chr 6	52.031	-0.69	0.8	-0.1	0.8
Chr 6	54.031	-0.69	0.8	-0.1	0.8
Chr 6	56.031	-0.69	0.8	-0.1	0.8
Chr 6	58.031	-0.69	0.8	-0.1	0.8
Chr 6	60.031	-0.12	0.5	-0.02	0.6
Chr 6	62.031	-0.12	0.5	-0.02	0.6
Chr 6	64.031	-0.12	0.5	-0.02	0.6
Chr 6	66.031	-0.12	0.5	-0.02	0.6
Chr 6	68.031	-0.12	0.5	-0.02	0.6
Chr 6	70.031	-0.12	0.5	-0.02	0.6
Chr 6	72.031	-0.12	0.5	-0.02	0.6
Chr 6	74.031	-0.69	0.8	-0.1	0.8
Chr 6	76.031	-0.12	0.5	-0.02	0.6
Chr 6	78.031	0.81	0.2	0.34	0.11
Chr 6	80.031	0.09	0.5	0.05	0.3
Chr 6	82.031	-0.3	0.6	-0.05	0.7
Chr 6	84.031	-0.56	0.7	-0.09	0.7
Chr 6	86.031	-0.69	0.8	-0.1	0.8
Chr 6	88.031	-0.69	0.8	-0.1	0.8
Chr 6	90.031	-0.69	0.8	-0.1	0.8
Chr 6	92.031	-0.69	0.8	-0.1	0.8
Chr 6	94.031	-0.69	0.8	-0.1	0.8
Chr 6	96.031	-0.69	0.8	-0.1	0.8
Chr 6	98.031	-0.69	0.8	-0.1	0.8
Chr 6	100.031	-0.69	0.8	-0.1	0.8
Chr 6	102.031	-0.69	0.8	-0.1	0.8
Chr 6	104.031	-0.69	0.8	-0.1	0.8
Chr 6	106.031	-0.69	0.8	-0.1	0.8
Chr 6	108.031	-0.69	0.8	-0.1	0.8
Chr 6	110.031	-0.69	0.8	-0.1	0.8
Chr 6	112.031	-0.69	0.8	-0.1	0.8
Chr 6	114.031	-0.69	0.8	-0.1	0.8
Chr 6	116.031	-0.69	0.8	-0.1	0.8
Chr 6	118.031	-0.11	0.5	-0.02	0.6
Chr 6	120.031	-0.09	0.5	-0.02	0.6
Chr 7	0.011	-0.69	0.8	-0.1	0.8
Chr 7	2.011	-0.69	0.8	-0.1	0.8
Chr 7	4.011	-0.69	0.8	-0.1	0.8
Chr 7	6.011	-0.69	0.8	-0.1	0.8
Chr 7	8.011	-0.69	0.8	-0.1	0.8
Chr 7	10.011	-0.69	0.8	-0.1	0.8
Chr 7	12.011	-0.69	0.8	-0.1	0.8
Chr 7	14.011	-0.69	0.8	-0.1	0.8
Chr 7	16.011	-0.12	0.5	-0.02	0.6
Chr 7	18.011	-0.12	0.5	-0.02	0.6
Chr 7	20.011	-0.12	0.5	-0.02	0.6
Chr 7	22.011	-0.12	0.5	-0.02	0.6
Chr 7	24.011	1.61	0.05	0.52	0.06
Chr 7	26.011	-0.12	0.5	-0.02	0.6
Chr 7	28.011	-0.12	0.5	-0.02	0.6
Chr 7	30.011	-0.69	0.8	-0.1	0.8
Chr 7	32.011	-0.12	0.5	-0.02	0.6
Chr 7	34.011	-0.12	0.5	-0.02	0.6
Chr 7	36.011	-0.12	0.5	-0.02	0.6
Chr 7	38.011	-0.12	0.5	-0.02	0.6
Chr 7	40.011	-0.12	0.5	-0.02	0.6
Chr 7	42.011	-0.12	0.5	-0.02	0.6
Chr 7	44.011	-0.12	0.5	-0.02	0.6
Chr 7	46.011	-0.12	0.5	-0.02	0.6
Chr 7	48.011	-0.12	0.5	-0.02	0.6
Chr 7	50.011	-0.12	0.5	-0.02	0.6
Chr 7	52.011	-0.12	0.5	-0.02	0.6
Chr 7	54.011	-0.12	0.5	-0.02	0.6
Chr 7	56.011	-0.12	0.5	-0.02	0.6
Chr 7	58.011	-0.12	0.5	-0.02	0.6
Chr 7	60.011	-0.12	0.5	-0.02	0.6
Chr 7	62.011	-0.12	0.5	-0.02	0.6
Chr 7	64.011	-0.12	0.5	-0.02	0.6
Chr 7	66.011	-0.12	0.5	-0.02	0.6
Chr 7	68.011	-0.12	0.5	-0.02	0.6
Chr 7	70.011	-0.12	0.5	-0.02	0.6
Chr 7	72.011	-0.12	0.5	-0.02	0.6
Chr 7	74.011	-0.12	0.5	-0.02	0.6
Chr 7	76.011	-0.12	0.5	-0.02	0.6
Chr 7	78.011	-0.12	0.5	-0.02	0.6
Chr 7	80.011	-0.12	0.5	-0.02	0.6
Chr 7	82.011	-0.12	0.5	-0.02	0.6
Chr 7	84.011	0.83	0.2	0.34	0.1
Chr 7	86.011	1.51	0.07	0.5	0.06
Chr 7	88.011	1.44	0.07	0.49	0.07
Chr 7	90.011	0.89	0.2	0.36	0.1
Chr 7	92.011	0.42	0.3	0.21	0.2
Chr 7	94.011	0.02	0.5	0.01	0.4
Chr 7	96.011	-0.31	0.6	-0.05	0.7
Chr 7	98.011	-0.56	0.7	-0.09	0.7
Chr 7	100.011	-0.69	0.8	-0.1	0.8
Chr 7	102.011	-0.69	0.8	-0.1	0.8
Chr 7	104.011	-0.69	0.8	-0.1	0.8
Chr 7	106.011	-0.69	0.8	-0.1	0.8
Chr 7	108.011	-0.12	0.5	-0.02	0.6
Chr 7	110.011	-0.68	0.8	-0.1	0.8
Chr 7	112.011	-0.64	0.7	-0.1	0.7
Chr 7	114.011	-0.61	0.7	-0.09	0.7
Chr 8	0.021	2.33	0.01	0.64	0.04
Chr 8	2.021	2.53	0.006	0.67	0.04
Chr 8	4.021	2.55	0.005	0.67	0.04
Chr 8	6.021	2.55	0.005	0.67	0.04
Chr 8	8.021	2.55	0.005	0.67	0.04
Chr 8	10.021	2.55	0.005	0.67	0.04
Chr 8	12.021	2.55	0.005	0.67	0.04
Chr 8	14.021	2.55	0.005	0.67	0.04
Chr 8	16.021	2.55	0.005	0.67	0.04
Chr 8	18.021	2.55	0.005	0.67	0.04
Chr 8	20.021	-0.12	0.5	-0.02	0.6
Chr 8	22.021	-0.12	0.5	-0.02	0.6
Chr 8	24.021	-0.12	0.5	-0.02	0.6
Chr 8	26.021	-0.12	0.5	-0.02	0.6
Chr 8	28.021	-0.12	0.5	-0.02	0.6
Chr 8	30.021	-0.12	0.5	-0.02	0.6
Chr 8	32.021	-0.12	0.5	-0.02	0.6
Chr 8	34.021	-0.12	0.5	-0.02	0.6
Chr 8	36.021	-0.12	0.5	-0.02	0.6
Chr 8	38.021	-0.12	0.5	-0.02	0.6
Chr 8	40.021	-0.12	0.5	-0.02	0.6
Chr 8	42.021	-0.12	0.5	-0.02	0.6
Chr 8	44.021	-0.12	0.5	-0.02	0.6
Chr 8	46.021	-0.12	0.5	-0.02	0.6
Chr 8	48.021	-0.12	0.5	-0.02	0.6
Chr 8	50.021	-0.12	0.5	-0.02	0.6
Chr 8	52.021	-0.12	0.5	-0.02	0.6
Chr 8	54.021	-0.19	0.6	-0.03	0.6
Chr 8	56.021	-0.48	0.7	-0.07	0.7
Chr 8	58.021	-0.69	0.8	-0.1	0.8
Chr 8	60.021	-0.69	0.8	-0.1	0.8
Chr 8	62.021	-0.69	0.8	-0.1	0.8
Chr 8	64.021	-0.69	0.8	-0.1	0.8
Chr 8	66.021	-0.69	0.8	-0.1	0.8
Chr 8	68.021	-0.69	0.8	-0.1	0.8
Chr 8	70.021	-0.69	0.8	-0.1	0.8
Chr 8	72.021	-0.69	0.8	-0.1	0.8
Chr 8	74.021	-0.69	0.8	-0.1	0.8
Chr 8	76.021	-0.69	0.8	-0.1	0.8
Chr 8	78.021	-0.69	0.8	-0.1	0.8
Chr 8	80.021	-0.69	0.8	-0.1	0.8
Chr 8	82.021	-0.69	0.8	-0.1	0.8
Chr 8	84.021	-0.69	0.8	-0.1	0.8
Chr 8	86.021	-0.69	0.8	-0.1	0.8
Chr 8	88.021	-0.69	0.8	-0.1	0.8
Chr 8	90.021	-0.69	0.8	-0.1	0.8
Chr 8	92.021	-0.69	0.8	-0.1	0.8
Chr 8	94.021	-0.69	0.8	-0.1	0.8
Chr 8	96.021	-0.69	0.8	-0.1	0.8
Chr 8	98.021	-0.69	0.8	-0.1	0.8
Chr 8	100.021	-0.69	0.8	-0.1	0.8
Chr 8	102.021	-0.69	0.8	-0.1	0.8
Chr 8	104.021	-0.69	0.8	-0.1	0.8
Chr 8	106.021	-0.69	0.8	-0.1	0.8
Chr 8	108.021	-0.69	0.8	-0.1	0.8
Chr 8	110.021	-0.69	0.8	-0.1	0.8
Chr 8	112.021	-0.64	0.7	-0.1	0.7
Chr 8	114.021	-0.6	0.7	-0.09	0.7
Chr 9	0.014	2.55	0.005	0.67	0.04
Chr 9	2.014	2.55	0.005	0.67	0.04
Chr 9	4.014	2.55	0.005	0.67	0.04
Chr 9	6.014	2.55	0.005	0.67	0.04
Chr 9	8.014	2.55	0.005	0.67	0.04
Chr 9	10.014	2.55	0.005	0.67	0.04
Chr 9	12.014	-0.12	0.5	-0.02	0.6
Chr 9	14.014	-0.12	0.5	-0.02	0.6
Chr 9	16.014	-0.12	0.5	-0.02	0.6
Chr 9	18.014	-0.12	0.5	-0.02	0.6
Chr 9	20.014	-0.69	0.8	-0.1	0.8
Chr 9	22.014	-0.69	0.8	-0.1	0.8
Chr 9	24.014	-0.69	0.8	-0.1	0.8
Chr 9	26.014	-0.69	0.8	-0.1	0.8
Chr 9	28.014	-0.69	0.8	-0.1	0.8
Chr 9	30.014	-0.69	0.8	-0.1	0.8
Chr 9	32.014	-0.69	0.8	-0.1	0.8
Chr 9	34.014	-0.69	0.8	-0.1	0.8
Chr 9	36.014	-0.69	0.8	-0.1	0.8
Chr 9	38.014	-0.69	0.8	-0.1	0.8
Chr 9	40.014	-0.69	0.8	-0.1	0.8
Chr 9	42.014	-0.69	0.8	-0.1	0.8
Chr 9	44.014	-0.69	0.8	-0.1	0.8
Chr 9	46.014	-0.12	0.5	-0.02	0.6
Chr 9	48.014	-0.12	0.5	-0.02	0.6
Chr 9	50.014	-0.12	0.5	-0.02	0.6
Chr 9	52.014	-0.12	0.5	-0.02	0.6
Chr 9	54.014	-0.12	0.5	-0.02	0.6
Chr 9	56.014	-0.12	0.5	-0.02	0.6
Chr 9	58.014	-0.12	0.5	-0.02	0.6
Chr 9	60.014	2.55	0.005	0.67	0.04
Chr 9	62.014	2.55	0.005	0.67	0.04
Chr 9	64.014	2.55	0.005	0.67	0.04
Chr 9	66.014	2.55	0.005	0.67	0.04
Chr 9	68.014	2.55	0.005	0.67	0.04
Chr 9	70.014	2.55	0.005	0.67	0.04
Chr 9	72.014	2.55	0.005	0.67	0.04
Chr 9	74.014	2.55	0.005	0.67	0.04
Chr 9	76.014	2.54	0.006	0.67	0.04
Chr 9	78.014	2.53	0.006	0.67	0.04
Chr 9	80.014	-0.12	0.5	-0.02	0.6
Chr 9	82.014	-0.12	0.5	-0.02	0.6
Chr 9	84.014	-0.12	0.5	-0.02	0.6
Chr 9	86.014	-0.12	0.5	-0.02	0.6
Chr 9	88.014	-0.12	0.5	-0.02	0.6
Chr 9	90.014	-0.12	0.5	-0.02	0.6
Chr 9	92.014	-0.12	0.5	-0.02	0.6
Chr 9	94.014	-0.12	0.5	-0.02	0.6
Chr 9	96.014	-0.12	0.5	-0.02	0.6
Chr 9	98.014	-0.12	0.5	-0.02	0.6
Chr 9	100.014	-0.12	0.5	-0.02	0.6
Chr 9	102.014	-0.12	0.5	-0.02	0.6
Chr 9	104.014	-0.12	0.5	-0.02	0.6
Chr 9	106.014	-0.12	0.5	-0.02	0.6
Chr 10	0.024	0.05	0.5	0.03	0.4
Chr 10	2.024	0.01	0.5	0.01	0.4
Chr 10	4.024	-0.09	0.5	-0.02	0.6
Chr 10	6.024	-0.12	0.5	-0.02	0.6
Chr 10	8.024	-0.12	0.5	-0.02	0.6
Chr 10	10.024	-0.12	0.5	-0.02	0.6
Chr 10	12.024	-0.47	0.7	-0.07	0.7
Chr 10	14.024	-0.03	0.5	0	0.6
Chr 10	16.024	0.23	0.4	0.12	0.2
Chr 10	18.024	0.5	0.3	0.24	0.15
Chr 10	20.024	0.81	0.2	0.34	0.11
Chr 10	22.024	1.13	0.13	0.42	0.08
Chr 10	24.024	1.14	0.13	0.42	0.08
Chr 10	26.024	1.05	0.15	0.4	0.09
Chr 10	28.024	0.86	0.2	0.35	0.1
Chr 10	30.024	0.54	0.3	0.25	0.14
Chr 10	32.024	0.15	0.4	0.08	0.3
Chr 10	34.024	-0.12	0.5	-0.02	0.6
Chr 10	36.024	-0.12	0.5	-0.02	0.6
Chr 10	38.024	-0.12	0.5	-0.02	0.6
Chr 10	40.024	-0.12	0.5	-0.02	0.6
Chr 10	42.024	-0.12	0.5	-0.02	0.6
Chr 10	44.024	-0.12	0.5	-0.02	0.6
Chr 10	46.024	-0.12	0.5	-0.02	0.6
Chr 10	48.024	-0.12	0.5	-0.02	0.6
Chr 10	50.024	-0.12	0.5	-0.02	0.6
Chr 10	52.024	-0.12	0.5	-0.02	0.6
Chr 10	54.024	-0.12	0.5	-0.02	0.6
Chr 10	56.024	-0.12	0.5	-0.02	0.6
Chr 10	58.024	-0.12	0.5	-0.02	0.6
Chr 10	60.024	-0.12	0.5	-0.02	0.6
Chr 10	62.024	-0.12	0.5	-0.02	0.6
Chr 10	64.024	-0.12	0.5	-0.02	0.6
Chr 10	66.024	-0.12	0.5	-0.02	0.6
Chr 10	68.024	-0.12	0.5	-0.02	0.6
Chr 10	70.024	-0.12	0.5	-0.02	0.6
Chr 10	72.024	-0.69	0.8	-0.1	0.8
Chr 10	74.024	-0.69	0.8	-0.1	0.8
Chr 10	76.024	-0.69	0.8	-0.1	0.8
Chr 10	78.024	-0.69	0.8	-0.1	0.8
Chr 10	80.024	-0.69	0.8	-0.1	0.8
Chr 10	82.024	-0.69	0.8	-0.1	0.8
Chr 10	84.024	-0.69	0.8	-0.1	0.8
Chr 10	86.024	-0.69	0.8	-0.1	0.8
Chr 10	88.024	-0.69	0.8	-0.1	0.8
Chr 10	90.024	-0.69	0.8	-0.1	0.8
Chr 10	92.024	-0.69	0.8	-0.1	0.8
Chr 10	94.024	-0.69	0.8	-0.1	0.8
Chr 10	96.024	-0.69	0.8	-0.1	0.8
Chr 10	98.024	-0.69	0.8	-0.1	0.8
Chr 10	100.024	-0.69	0.8	-0.1	0.8
Chr 10	102.024	-0.69	0.8	-0.1	0.8
Chr 10	104.024	-0.69	0.8	-0.1	0.8
Chr 10	106.024	-0.65	0.7	-0.1	0.7
Chr 11	0.02	-0.12	0.5	-0.02	0.6
Chr 11	2.02	-0.12	0.5	-0.02	0.6
Chr 11	4.02	-0.12	0.5	-0.02	0.6
Chr 11	6.02	-0.12	0.5	-0.02	0.6
Chr 11	8.02	2.55	0.005	0.67	0.04
Chr 11	10.02	2.55	0.005	0.67	0.04
Chr 11	12.02	2.55	0.005	0.67	0.04
Chr 11	14.02	2.55	0.005	0.67	0.04
Chr 11	16.02	2.55	0.005	0.67	0.04
Chr 11	18.02	-0.12	0.5	-0.02	0.6
Chr 11	20.02	-0.12	0.5	-0.02	0.6
Chr 11	22.02	-0.12	0.5	-0.02	0.6
Chr 11	24.02	-0.12	0.5	-0.02	0.6
Chr 11	26.02	-0.12	0.5	-0.02	0.6
Chr 11	28.02	-0.12	0.5	-0.02	0.6
Chr 11	30.02	-0.69	0.8	-0.1	0.8
Chr 11	32.02	-0.69	0.8	-0.1	0.8
Chr 11	34.02	-0.69	0.8	-0.1	0.8
Chr 11	36.02	-0.69	0.8	-0.1	0.8
Chr 11	38.02	-0.69	0.8	-0.1	0.8
Chr 11	40.02	-0.69	0.8	-0.1	0.8
Chr 11	42.02	-0.69	0.8	-0.1	0.8
Chr 11	44.02	-0.69	0.8	-0.1	0.8
Chr 11	46.02	-0.69	0.8	-0.1	0.8
Chr 11	48.02	-0.69	0.8	-0.1	0.8
Chr 11	50.02	-0.69	0.8	-0.1	0.8
Chr 11	52.02	-0.69	0.8	-0.1	0.8
Chr 11	54.02	-0.69	0.8	-0.1	0.8
Chr 11	56.02	-0.69	0.8	-0.1	0.8
Chr 11	58.02	-0.69	0.8	-0.1	0.8
Chr 11	60.02	-0.69	0.8	-0.1	0.8
Chr 11	62.02	-0.69	0.8	-0.1	0.8
Chr 11	64.02	-0.69	0.8	-0.1	0.8
Chr 11	66.02	-0.69	0.8	-0.1	0.8
Chr 11	68.02	-0.69	0.8	-0.1	0.8
Chr 11	70.02	-0.69	0.8	-0.1	0.8
Chr 11	72.02	-0.69	0.8	-0.1	0.8
Chr 11	74.02	-0.69	0.8	-0.1	0.8
Chr 11	76.02	-0.69	0.8	-0.1	0.8
Chr 11	78.02	-0.42	0.7	-0.07	0.7
Chr 11	80.02	-0.69	0.8	-0.1	0.8
Chr 11	82.02	-0.12	0.5	-0.02	0.6
Chr 11	84.02	-0.12	0.5	-0.02	0.6
Chr 11	86.02	2.55	0.005	0.67	0.04
Chr 11	88.02	2.55	0.005	0.67	0.04
Chr 11	90.02	2.55	0.005	0.67	0.04
Chr 11	92.02	2.55	0.005	0.67	0.04
Chr 11	94.02	2.55	0.005	0.67	0.04
Chr 11	96.02	2.55	0.005	0.67	0.04
Chr 11	98.02	2.55	0.005	0.67	0.04
Chr 11	100.02	2.55	0.005	0.67	0.04
Chr 11	102.02	2.55	0.005	0.67	0.04
Chr 11	104.02	2.55	0.005	0.67	0.04
Chr 11	106.02	2.55	0.005	0.67	0.04
Chr 11	108.02	-0.67	0.7	-0.1	0.8
Chr 12	0.023	-0.12	0.5	-0.02	0.6
Chr 12	2.023	-0.12	0.5	-0.02	0.6
Chr 12	4.023	-0.12	0.5	-0.02	0.6
Chr 12	6.023	-0.12	0.5	-0.02	0.6
Chr 12	8.023	-0.12	0.5	-0.02	0.6
Chr 12	10.023	-0.12	0.5	-0.02	0.6
Chr 12	12.023	-0.12	0.5	-0.02	0.6
Chr 12	14.023	-0.12	0.5	-0.02	0.6
Chr 12	16.023	-0.12	0.5	-0.02	0.6
Chr 12	18.023	-0.12	0.5	-0.02	0.6
Chr 12	20.023	-0.12	0.5	-0.02	0.6
Chr 12	22.023	-0.12	0.5	-0.02	0.6
Chr 12	24.023	-0.12	0.5	-0.02	0.6
Chr 12	26.023	-0.12	0.5	-0.02	0.6
Chr 12	28.023	-0.12	0.5	-0.02	0.6
Chr 12	30.023	-0.12	0.5	-0.02	0.6
Chr 12	32.023	-0.12	0.5	-0.02	0.6
Chr 12	34.023	-0.12	0.5	-0.02	0.6
Chr 12	36.023	-0.12	0.5	-0.02	0.6
Chr 12	38.023	-0.12	0.5	-0.02	0.6
Chr 12	40.023	-0.12	0.5	-0.02	0.6
Chr 12	42.023	-0.12	0.5	-0.02	0.6
Chr 12	44.023	-0.12	0.5	-0.02	0.6
Chr 12	46.023	-0.12	0.5	-0.02	0.6
Chr 12	48.023	-0.12	0.5	-0.02	0.6
Chr 12	50.023	-0.12	0.5	-0.02	0.6
Chr 12	52.023	-0.12	0.5	-0.02	0.6
Chr 12	54.023	-0.12	0.5	-0.02	0.6
Chr 12	56.023	-0.12	0.5	-0.02	0.6
Chr 12	58.023	-0.12	0.5	-0.02	0.6
Chr 12	60.023	-0.12	0.5	-0.02	0.6
Chr 12	62.023	-0.12	0.5	-0.02	0.6
Chr 12	64.023	-0.12	0.5	-0.02	0.6
Chr 12	66.023	-0.12	0.5	-0.02	0.6
Chr 12	68.023	2.18	0.015	0.62	0.05
Chr 12	70.023	2.55	0.005	0.67	0.04
Chr 12	72.023	2.17	0.015	0.62	0.05
Chr 12	74.023	2.55	0.005	0.67	0.04
Chr 12	76.023	2.55	0.005	0.67	0.04
Chr 12	78.023	2.55	0.005	0.67	0.04
Chr 12	80.023	2.55	0.005	0.67	0.04
Chr 12	82.023	2.55	0.005	0.67	0.04
Chr 12	84.023	2.55	0.005	0.67	0.04
Chr 12	86.023	2.55	0.005	0.67	0.04
Chr 12	88.023	2.55	0.005	0.67	0.04
Chr 12	90.023	2.55	0.005	0.67	0.04
Chr 12	92.023	2.43	0.008	0.66	0.04
Chr 13	0.679	-0.12	0.5	-0.02	0.6
Chr 13	2.679	-0.12	0.5	-0.02	0.6
Chr 13	4.679	-0.12	0.5	-0.02	0.6
Chr 13	6.679	-0.12	0.5	-0.02	0.6
Chr 13	8.679	-0.12	0.5	-0.02	0.6
Chr 13	10.679	-0.12	0.5	-0.02	0.6
Chr 13	12.679	-0.12	0.5	-0.02	0.6
Chr 13	14.679	-0.12	0.5	-0.02	0.6
Chr 13	16.679	-0.12	0.5	-0.02	0.6
Chr 13	18.679	-0.12	0.5	-0.02	0.6
Chr 13	20.679	-0.12	0.5	-0.02	0.6
Chr 13	22.679	-0.12	0.5	-0.02	0.6
Chr 13	24.679	-0.12	0.5	-0.02	0.6
Chr 13	26.679	-0.12	0.5	-0.02	0.6
Chr 13	28.679	-0.12	0.5	-0.02	0.6
Chr 13	30.679	-0.69	0.8	-0.1	0.8
Chr 13	32.679	-0.69	0.8	-0.1	0.8
Chr 13	34.679	-0.69	0.8	-0.1	0.8
Chr 13	36.679	-0.69	0.8	-0.1	0.8
Chr 13	38.679	-0.69	0.8	-0.1	0.8
Chr 13	40.679	-0.69	0.8	-0.1	0.8
Chr 13	42.679	-0.69	0.8	-0.1	0.8
Chr 13	44.679	-0.6	0.7	-0.09	0.7
Chr 13	46.679	-0.46	0.7	-0.07	0.7
Chr 13	48.679	-0.36	0.6	-0.06	0.7
Chr 13	50.679	-0.33	0.6	-0.05	0.7
Chr 13	52.679	-0.34	0.6	-0.05	0.7
Chr 13	54.679	-0.41	0.7	-0.06	0.7
Chr 13	56.679	-0.53	0.7	-0.08	0.7
Chr 13	58.679	-0.68	0.8	-0.1	0.8
Chr 13	60.679	-0.69	0.8	-0.1	0.8
Chr 13	62.679	-0.69	0.8	-0.1	0.8
Chr 13	64.679	-0.69	0.8	-0.1	0.8
Chr 13	66.679	-0.69	0.8	-0.1	0.8
Chr 13	68.679	-0.69	0.8	-0.1	0.8
Chr 13	70.679	-0.69	0.8	-0.1	0.8
Chr 13	72.679	-0.69	0.8	-0.1	0.8
Chr 13	74.679	-0.69	0.8	-0.1	0.8
Chr 13	76.679	-0.69	0.8	-0.1	0.8
Chr 13	78.679	-0.69	0.8	-0.1	0.8
Chr 13	80.679	-0.69	0.8	-0.1	0.8
Chr 13	82.679	-0.12	0.5	-0.02	0.6
Chr 13	84.679	-0.12	0.5	-0.02	0.6
Chr 14	1.119	-0.12	0.5	-0.02	0.6
Chr 14	3.119	-0.12	0.5	-0.02	0.6
Chr 14	5.119	-0.12	0.5	-0.02	0.6
Chr 14	7.119	-0.12	0.5	-0.02	0.6
Chr 14	9.119	-0.12	0.5	-0.02	0.6
Chr 14	11.119	-0.12	0.5	-0.02	0.6
Chr 14	13.119	-0.12	0.5	-0.02	0.6
Chr 14	15.119	-0.12	0.5	-0.02	0.6
Chr 14	17.119	-0.69	0.8	-0.1	0.8
Chr 14	19.119	-0.69	0.8	-0.1	0.8
Chr 14	21.119	-0.35	0.6	-0.06	0.7
Chr 14	23.119	-0.69	0.8	-0.1	0.8
Chr 14	25.119	-0.69	0.8	-0.1	0.8
Chr 14	27.119	-0.69	0.8	-0.1	0.8
Chr 14	29.119	-0.69	0.8	-0.1	0.8
Chr 14	31.119	-0.69	0.8	-0.1	0.8
Chr 14	33.119	-0.69	0.8	-0.1	0.8
Chr 14	35.119	-0.69	0.8	-0.1	0.8
Chr 14	37.119	-0.69	0.8	-0.1	0.8
Chr 14	39.119	-0.69	0.8	-0.1	0.8
Chr 14	41.119	-0.69	0.8	-0.1	0.8
Chr 14	43.119	-0.69	0.8	-0.1	0.8
Chr 14	45.119	-0.69	0.8	-0.1	0.8
Chr 14	47.119	-0.69	0.8	-0.1	0.8
Chr 14	49.119	-0.69	0.8	-0.1	0.8
Chr 14	51.119	-0.69	0.8	-0.1	0.8
Chr 14	53.119	-0.69	0.8	-0.1	0.8
Chr 14	55.119	-0.69	0.8	-0.1	0.8
Chr 14	57.119	-0.69	0.8	-0.1	0.8
Chr 14	59.119	-0.69	0.8	-0.1	0.8
Chr 14	61.119	-0.69	0.8	-0.1	0.8
Chr 14	63.119	-0.69	0.8	-0.1	0.8
Chr 14	65.119	-0.69	0.8	-0.1	0.8
Chr 14	67.119	-0.69	0.8	-0.1	0.8
Chr 14	69.119	-0.69	0.8	-0.1	0.8
Chr 14	71.119	-0.69	0.8	-0.1	0.8
Chr 14	73.119	-0.69	0.8	-0.1	0.8
Chr 14	75.119	-0.12	0.5	-0.02	0.6
Chr 14	77.119	-0.12	0.5	-0.02	0.6
Chr 14	79.119	2.55	0.005	0.67	0.04
Chr 14	81.119	2.55	0.005	0.67	0.04
Chr 14	83.119	2.55	0.005	0.67	0.04
Chr 14	85.119	2.5	0.006	0.67	0.04
Chr 15	0.044	-0.12	0.5	-0.02	0.6
Chr 15	2.044	-0.12	0.5	-0.02	0.6
Chr 15	4.044	-0.12	0.5	-0.02	0.6
Chr 15	6.044	-0.12	0.5	-0.02	0.6
Chr 15	8.044	-0.12	0.5	-0.02	0.6
Chr 15	10.044	-0.12	0.5	-0.02	0.6
Chr 15	12.044	-0.12	0.5	-0.02	0.6
Chr 15	14.044	-0.12	0.5	-0.02	0.6
Chr 15	16.044	-0.12	0.5	-0.02	0.6
Chr 15	18.044	-0.12	0.5	-0.02	0.6
Chr 15	20.044	-0.12	0.5	-0.02	0.6
Chr 15	22.044	-0.12	0.5	-0.02	0.6
Chr 15	24.044	-0.12	0.5	-0.02	0.6
Chr 15	26.044	-0.69	0.8	-0.1	0.8
Chr 15	28.044	-0.69	0.8	-0.1	0.8
Chr 15	30.044	-0.69	0.8	-0.1	0.8
Chr 15	32.044	-0.69	0.8	-0.1	0.8
Chr 15	34.044	-0.69	0.8	-0.1	0.8
Chr 15	36.044	-0.69	0.8	-0.1	0.8
Chr 15	38.044	-0.69	0.8	-0.1	0.8
Chr 15	40.044	-0.69	0.8	-0.1	0.8
Chr 15	42.044	-0.69	0.8	-0.1	0.8
Chr 15	44.044	-0.69	0.8	-0.1	0.8
Chr 15	46.044	-0.69	0.8	-0.1	0.8
Chr 15	48.044	-0.69	0.8	-0.1	0.8
Chr 15	50.044	-0.69	0.8	-0.1	0.8
Chr 15	52.044	-0.69	0.8	-0.1	0.8
Chr 15	54.044	-0.68	0.8	-0.1	0.8
Chr 15	56.044	-0.69	0.8	-0.1	0.8
Chr 15	58.044	-0.69	0.8	-0.1	0.8
Chr 15	60.044	-0.69	0.8	-0.1	0.8
Chr 15	62.044	-0.69	0.8	-0.1	0.8
Chr 15	64.044	-0.69	0.8	-0.1	0.8
Chr 15	66.044	-0.69	0.8	-0.1	0.8
Chr 15	68.044	-0.69	0.8	-0.1	0.8
Chr 15	70.044	-0.69	0.8	-0.1	0.8
Chr 15	72.044	-0.69	0.8	-0.1	0.8
Chr 15	74.044	-0.69	0.8	-0.1	0.8
Chr 15	76.044	-0.69	0.8	-0.1	0.8
Chr 15	78.044	-0.69	0.8	-0.1	0.8
Chr 15	80.044	-0.69	0.8	-0.1	0.8
Chr 15	82.044	-0.69	0.8	-0.1	0.8
Chr 15	84.044	-0.69	0.8	-0.1	0.8
Chr 15	86.044	-0.67	0.7	-0.1	0.8
Chr 16	0.036	-0.69	0.8	-0.1	0.8
Chr 16	2.036	-0.69	0.8	-0.1	0.8
Chr 16	4.036	-0.69	0.8	-0.1	0.8
Chr 16	6.036	-0.69	0.8	-0.1	0.8
Chr 16	8.036	-0.69	0.8	-0.1	0.8
Chr 16	10.036	-0.69	0.8	-0.1	0.8
Chr 16	12.036	-0.69	0.8	-0.1	0.8
Chr 16	14.036	-0.12	0.5	-0.02	0.6
Chr 16	16.036	-0.12	0.5	-0.02	0.6
Chr 16	18.036	-0.12	0.5	-0.02	0.6
Chr 16	20.036	-0.12	0.5	-0.02	0.6
Chr 16	22.036	-0.12	0.5	-0.02	0.6
Chr 16	24.036	-0.12	0.5	-0.02	0.6
Chr 16	26.036	-0.12	0.5	-0.02	0.6
Chr 16	28.036	-0.12	0.5	-0.02	0.6
Chr 16	30.036	-0.12	0.5	-0.02	0.6
Chr 16	32.036	-0.12	0.5	-0.02	0.6
Chr 16	34.036	-0.12	0.5	-0.02	0.6
Chr 16	36.036	-0.12	0.5	-0.02	0.6
Chr 16	38.036	-0.12	0.5	-0.02	0.6
Chr 16	40.036	-0.12	0.5	-0.02	0.6
Chr 16	42.036	-0.12	0.5	-0.02	0.6
Chr 16	44.036	-0.12	0.5	-0.02	0.6
Chr 16	46.036	-0.12	0.5	-0.02	0.6
Chr 16	48.036	-0.12	0.5	-0.02	0.6
Chr 16	50.036	-0.12	0.5	-0.02	0.6
Chr 16	52.036	-0.12	0.5	-0.02	0.6
Chr 16	54.036	-0.12	0.5	-0.02	0.6
Chr 16	56.036	-0.12	0.5	-0.02	0.6
Chr 16	58.036	-0.12	0.5	-0.02	0.6
Chr 16	60.036	-0.12	0.5	-0.02	0.6
Chr 16	62.036	-0.12	0.5	-0.02	0.6
Chr 16	64.036	-0.12	0.5	-0.02	0.6
Chr 16	66.036	-0.69	0.8	-0.1	0.8
Chr 16	68.036	-0.69	0.8	-0.1	0.8
Chr 16	70.036	-0.69	0.8	-0.1	0.8
Chr 16	72.036	-0.69	0.8	-0.1	0.8
Chr 16	74.036	-0.69	0.8	-0.1	0.8
Chr 16	76.036	-0.69	0.8	-0.1	0.8
Chr 16	78.036	0.58	0.3	0.27	0.13
Chr 16	80.036	2.55	0.005	0.67	0.04
Chr 16	82.036	2.51	0.006	0.67	0.04
Chr 17	0.003	-0.47	0.7	-0.07	0.7
Chr 17	2.003	-0.47	0.7	-0.07	0.7
Chr 17	4.003	-0.47	0.7	-0.07	0.7
Chr 17	6.003	-0.53	0.7	-0.08	0.7
Chr 17	8.003	-0.65	0.7	-0.1	0.8
Chr 17	10.003	-0.69	0.8	-0.1	0.8
Chr 17	12.003	-0.69	0.8	-0.1	0.8
Chr 17	14.003	-0.69	0.8	-0.1	0.8
Chr 17	16.003	-0.69	0.8	-0.1	0.8
Chr 17	18.003	-0.69	0.8	-0.1	0.8
Chr 17	20.003	-0.69	0.8	-0.1	0.8
Chr 17	22.003	-0.69	0.8	-0.1	0.8
Chr 17	24.003	-0.69	0.8	-0.1	0.8
Chr 17	26.003	-0.69	0.8	-0.1	0.8
Chr 17	28.003	-0.69	0.8	-0.1	0.8
Chr 17	30.003	-0.69	0.8	-0.1	0.8
Chr 17	32.003	-0.69	0.8	-0.1	0.8
Chr 17	34.003	-0.69	0.8	-0.1	0.8
Chr 17	36.003	-0.69	0.8	-0.1	0.8
Chr 17	38.003	-0.69	0.8	-0.1	0.8
Chr 17	40.003	-0.58	0.7	-0.09	0.7
Chr 17	42.003	-0.69	0.8	-0.1	0.8
Chr 17	44.003	-0.69	0.8	-0.1	0.8
Chr 17	46.003	-0.17	0.6	-0.03	0.6
Chr 17	48.003	-0.27	0.6	-0.04	0.7
Chr 17	50.003	-0.19	0.6	-0.03	0.6
Chr 17	52.003	-0.18	0.6	-0.03	0.6
Chr 17	54.003	-0.36	0.6	-0.06	0.7
Chr 17	56.003	-0.61	0.7	-0.09	0.7
Chr 17	58.003	-0.69	0.8	-0.1	0.8
Chr 17	60.003	-0.69	0.8	-0.1	0.8
Chr 17	62.003	-0.69	0.8	-0.1	0.8
Chr 17	64.003	-0.69	0.8	-0.1	0.8
Chr 17	66.003	-0.69	0.8	-0.1	0.8
Chr 17	68.003	-0.69	0.8	-0.1	0.8
Chr 17	70.003	-0.12	0.5	-0.02	0.6
Chr 17	72.003	-0.12	0.5	-0.02	0.6
Chr 17	74.003	-0.12	0.5	-0.02	0.6
Chr 17	76.003	-0.11	0.5	-0.02	0.6
Chr 18	0.086	-0.12	0.5	-0.02	0.6
Chr 18	2.086	-0.12	0.5	-0.02	0.6
Chr 18	4.086	-0.12	0.5	-0.02	0.6
Chr 18	6.086	-0.12	0.5	-0.02	0.6
Chr 18	8.086	-0.21	0.6	-0.03	0.7
Chr 18	10.086	-0.68	0.8	-0.1	0.8
Chr 18	12.086	-0.56	0.7	-0.09	0.7
Chr 18	14.086	-0.44	0.7	-0.07	0.7
Chr 18	16.086	-0.32	0.6	-0.05	0.7
Chr 18	18.086	-0.22	0.6	-0.04	0.7
Chr 18	20.086	-0.13	0.6	-0.02	0.6
Chr 18	22.086	-0.12	0.5	-0.02	0.6
Chr 18	24.086	-0.12	0.5	-0.02	0.6
Chr 18	26.086	-0.12	0.5	-0.02	0.6
Chr 18	28.086	-0.12	0.5	-0.02	0.6
Chr 18	30.086	-0.12	0.5	-0.02	0.6
Chr 18	32.086	-0.12	0.5	-0.02	0.6
Chr 18	34.086	-0.12	0.5	-0.02	0.6
Chr 18	36.086	-0.12	0.5	-0.02	0.6
Chr 18	38.086	-0.12	0.5	-0.02	0.6
Chr 18	40.086	-0.12	0.5	-0.02	0.6
Chr 18	42.086	-0.12	0.5	-0.02	0.6
Chr 18	44.086	-0.12	0.5	-0.02	0.6
Chr 18	46.086	-0.12	0.5	-0.02	0.6
Chr 18	48.086	-0.12	0.5	-0.02	0.6
Chr 18	50.086	-0.12	0.5	-0.02	0.6
Chr 18	52.086	-0.12	0.5	-0.02	0.6
Chr 18	54.086	-0.12	0.5	-0.02	0.6
Chr 18	56.086	-0.12	0.5	-0.02	0.6
Chr 18	58.086	-0.12	0.5	-0.02	0.6
Chr 18	60.086	-0.12	0.5	-0.02	0.6
Chr 18	62.086	-0.12	0.5	-0.02	0.6
Chr 18	64.086	-0.69	0.8	-0.1	0.8
Chr 18	66.086	-0.69	0.8	-0.1	0.8
Chr 19	0.091	-0.69	0.8	-0.1	0.8
Chr 19	2.091	-0.69	0.8	-0.1	0.8
Chr 19	4.091	-0.69	0.8	-0.1	0.8
Chr 19	6.091	-0.12	0.5	-0.02	0.6
Chr 19	8.091	-0.12	0.5	-0.02	0.6
Chr 19	10.091	-0.12	0.5	-0.02	0.6
Chr 19	12.091	-0.12	0.5	-0.02	0.6
Chr 19	14.091	-0.12	0.5	-0.02	0.6
Chr 19	16.091	-0.2	0.6	-0.03	0.7
Chr 19	18.091	-0.69	0.8	-0.1	0.8
Chr 19	20.091	-0.69	0.8	-0.1	0.8
Chr 19	22.091	-0.69	0.8	-0.1	0.8
Chr 19	24.091	-0.69	0.8	-0.1	0.8
Chr 19	26.091	-0.69	0.8	-0.1	0.8
Chr 19	28.091	-0.69	0.8	-0.1	0.8
Chr 19	30.091	-0.69	0.8	-0.1	0.8
Chr 19	32.091	-0.69	0.8	-0.1	0.8
Chr 19	34.091	-0.69	0.8	-0.1	0.8
Chr 19	36.091	-0.69	0.8	-0.1	0.8
Chr 19	38.091	-0.69	0.8	-0.1	0.8
Chr 19	40.091	-0.69	0.8	-0.1	0.8
Chr 19	42.091	-0.69	0.8	-0.1	0.8
Chr 19	44.091	-0.69	0.8	-0.1	0.8
Chr 19	46.091	-0.69	0.8	-0.1	0.8
Chr 19	48.091	-0.69	0.8	-0.1	0.8
Chr 19	50.091	-0.69	0.8	-0.1	0.8
Chr 19	52.091	-0.12	0.5	-0.02	0.6
Chr 19	54.091	-0.12	0.5	-0.02	0.6
Chr 19	56.091	-0.12	0.5	-0.02	0.6
Chr 19	58.091	-0.12	0.5	-0.02	0.6
Chr 19	60.091	-0.12	0.5	-0.02	0.6
Chr 19	62.091	-0.12	0.5	-0.02	0.6
Chr 19	64.091	-0.12	0.5	-0.02	0.6
Chr 20	0.076	2.55	0.005	0.67	0.04
Chr 20	2.076	2.55	0.005	0.67	0.04
Chr 20	4.076	2.55	0.005	0.67	0.04
Chr 20	6.076	2.55	0.005	0.67	0.04
Chr 20	8.076	2.55	0.005	0.67	0.04
Chr 20	10.076	2.55	0.005	0.67	0.04
Chr 20	12.076	-0.69	0.8	-0.1	0.8
Chr 20	14.076	-0.69	0.8	-0.1	0.8
Chr 20	16.076	-0.69	0.8	-0.1	0.8
Chr 20	18.076	-0.12	0.5	-0.02	0.6
Chr 20	20.076	-0.12	0.5	-0.02	0.6
Chr 20	22.076	-0.12	0.5	-0.02	0.6
Chr 20	24.076	-0.12	0.5	-0.02	0.6
Chr 20	26.076	-0.12	0.5	-0.02	0.6
Chr 20	28.076	-0.12	0.5	-0.02	0.6
Chr 20	30.076	-0.12	0.5	-0.02	0.6
Chr 20	32.076	-0.12	0.5	-0.02	0.6
Chr 20	34.076	-0.12	0.5	-0.02	0.6
Chr 20	36.076	-0.12	0.5	-0.02	0.6
Chr 20	38.076	-0.12	0.5	-0.02	0.6
Chr 20	40.076	-0.12	0.5	-0.02	0.6
Chr 20	42.076	-0.12	0.5	-0.02	0.6
Chr 20	44.076	-0.12	0.5	-0.02	0.6
Chr 20	46.076	-0.12	0.5	-0.02	0.6
Chr 20	48.076	-0.12	0.5	-0.02	0.6
Chr 20	50.076	-0.12	0.5	-0.02	0.6
Chr 20	52.076	-0.12	0.5	-0.02	0.6
Chr 20	54.076	-0.12	0.5	-0.02	0.6
Chr 20	56.076	-0.12	0.5	-0.02	0.6
Chr 20	58.076	-0.12	0.5	-0.02	0.6
Chr 20	60.076	-0.12	0.5	-0.02	0.6
Chr 20	62.076	-0.12	0.5	-0.02	0.6
Chr 20	64.076	-0.12	0.5	-0.02	0.6
Chr 20	66.076	-0.12	0.5	-0.02	0.6
Chr 20	68.076	-0.12	0.5	-0.02	0.6
Chr 20	70.076	-0.12	0.5	-0.02	0.6
Chr 20	72.076	-0.12	0.5	-0.02	0.6
Chr 21	0.02	-0.66	0.7	-0.1	0.8
Chr 21	2.02	-0.26	0.6	-0.04	0.7
Chr 21	4.02	-0.12	0.5	-0.02	0.6
Chr 21	6.02	-0.12	0.5	-0.02	0.6
Chr 21	8.02	-0.12	0.5	-0.02	0.6
Chr 21	10.02	-0.12	0.5	-0.02	0.6
Chr 21	12.02	-0.12	0.5	-0.02	0.6
Chr 21	14.02	-0.12	0.5	-0.02	0.6
Chr 21	16.02	-0.12	0.5	-0.02	0.6
Chr 21	18.02	-0.12	0.5	-0.02	0.6
Chr 21	20.02	-0.12	0.5	-0.02	0.6
Chr 21	22.02	-0.12	0.5	-0.02	0.6
Chr 21	24.02	-0.12	0.5	-0.02	0.6
Chr 21	26.02	-0.12	0.5	-0.02	0.6
Chr 21	28.02	-0.12	0.5	-0.02	0.6
Chr 21	30.02	-0.12	0.5	-0.02	0.6
Chr 21	32.02	-0.12	0.5	-0.02	0.6
Chr 21	34.02	-0.12	0.5	-0.02	0.6
Chr 21	36.02	-0.12	0.5	-0.02	0.6
Chr 21	38.02	-0.12	0.5	-0.02	0.6
Chr 21	40.02	-0.12	0.5	-0.02	0.6
Chr 21	42.02	-0.69	0.8	-0.1	0.8
Chr 21	44.02	-0.69	0.8	-0.1	0.8
Chr 21	46.02	-0.69	0.8	-0.1	0.8
Chr 21	48.02	-0.69	0.8	-0.1	0.8
Chr 21	50.02	-0.69	0.8	-0.1	0.8
Chr 21	52.02	-0.69	0.8	-0.1	0.8
Chr 21	54.02	-0.69	0.8	-0.1	0.8
Chr 21	56.02	-0.69	0.8	-0.1	0.8
Chr 21	58.02	-0.69	0.8	-0.1	0.8
Chr 21	60.02	-0.12	0.5	-0.02	0.6
Chr 21	62.02	-0.69	0.8	-0.1	0.8
Chr 21	64.02	-0.69	0.8	-0.1	0.8
Chr 21	66.02	-0.69	0.8	-0.1	0.8
Chr 21	68.02	-0.69	0.8	-0.1	0.8
Chr 21	70.02	-0.69	0.8	-0.1	0.8
Chr 21	72.02	-0.67	0.7	-0.1	0.8
Chr 22	0.093	-0.68	0.8	-0.1	0.8
Chr 22	2.093	-0.69	0.8	-0.1	0.8
Chr 22	4.093	-0.69	0.8	-0.1	0.8
Chr 22	6.093	-0.69	0.8	-0.1	0.8
Chr 22	8.093	-0.69	0.8	-0.1	0.8
Chr 22	10.093	-0.69	0.8	-0.1	0.8
Chr 22	12.093	-0.69	0.8	-0.1	0.8
Chr 22	14.093	-0.69	0.8	-0.1	0.8
Chr 22	16.093	-0.69	0.8	-0.1	0.8
Chr 22	18.093	-0.69	0.8	-0.1	0.8
Chr 22	20.093	-0.69	0.8	-0.1	0.8
Chr 22	22.093	-0.69	0.8	-0.1	0.8
Chr 22	24.093	-0.69	0.8	-0.1	0.8
Chr 22	26.093	-0.69	0.8	-0.1	0.8
Chr 22	28.093	-0.69	0.8	-0.1	0.8
Chr 22	30.093	-0.69	0.8	-0.1	0.8
Chr 22	32.093	-0.69	0.8	-0.1	0.8
Chr 22	34.093	-0.69	0.8	-0.1	0.8
Chr 22	36.093	-0.69	0.8	-0.1	0.8
Chr 22	38.093	-0.69	0.8	-0.1	0.8
Chr 22	40.093	-0.69	0.8	-0.1	0.8
Chr 22	42.093	-0.69	0.8	-0.1	0.8
Chr 22	44.093	-0.69	0.8	-0.1	0.8
Chr 22	46.093	-0.68	0.8	-0.1	0.8
Chr 22	48.093	-0.68	0.8	-0.1	0.8
Chr 22	50.093	-0.68	0.8	-0.1	0.8
Chr 22	52.093	-0.69	0.8	-0.1	0.8
Chr 22	54.093	-0.69	0.8	-0.1	0.8
Chr 22	56.093	-0.69	0.8	-0.1	0.8
Chr 22	58.093	-0.69	0.8	-0.1	0.8
Chr 22	60.093	-0.69	0.8	-0.1	0.8
Chr 22	62.093	-0.67	0.7	-0.1	0.8
Chr 23	0.01	-0.09	0.5	-0.01	0.6
Chr 23	2.01	-0.12	0.5	-0.02	0.6
Chr 23	4.01	-0.12	0.5	-0.02	0.6
Chr 23	6.01	-0.12	0.5	-0.02	0.6
Chr 23	8.01	-0.12	0.5	-0.02	0.6
Chr 23	10.01	-0.69	0.8	-0.1	0.8
Chr 23	12.01	-0.69	0.8	-0.1	0.8
Chr 23	14.01	-0.69	0.8	-0.1	0.8
Chr 23	16.01	-0.69	0.8	-0.1	0.8
Chr 23	18.01	-0.69	0.8	-0.1	0.8
Chr 23	20.01	-0.69	0.8	-0.1	0.8
Chr 23	22.01	-0.69	0.8	-0.1	0.8
Chr 23	24.01	-0.69	0.8	-0.1	0.8
Chr 23	26.01	-0.69	0.8	-0.1	0.8
Chr 23	28.01	-0.69	0.8	-0.1	0.8
Chr 23	30.01	-0.62	0.7	-0.1	0.7
Chr 23	32.01	-0.65	0.7	-0.1	0.7
Chr 23	34.01	-0.69	0.8	-0.1	0.8
Chr 23	36.01	-0.69	0.8	-0.1	0.8
Chr 23	38.01	-0.69	0.8	-0.1	0.8
Chr 23	40.01	-0.69	0.8	-0.1	0.8
Chr 23	42.01	-0.69	0.8	-0.1	0.8
Chr 23	44.01	-0.12	0.5	-0.02	0.6
Chr 23	46.01	-0.69	0.8	-0.1	0.8
Chr 23	48.01	-0.12	0.5	-0.02	0.6
Chr 23	50.01	-0.12	0.5	-0.02	0.6
Chr 23	52.01	-0.12	0.5	-0.02	0.6
Chr 23	54.01	-0.11	0.5	-0.02	0.6
Chr 24	0.318	-0.12	0.5	-0.02	0.6
Chr 24	2.318	-0.12	0.5	-0.02	0.6
Chr 24	4.318	-0.12	0.5	-0.02	0.6
Chr 24	6.318	-0.12	0.5	-0.02	0.6
Chr 24	8.318	-0.12	0.5	-0.02	0.6
Chr 24	10.318	-0.12	0.5	-0.02	0.6
Chr 24	12.318	-0.12	0.5	-0.02	0.6
Chr 24	14.318	-0.12	0.5	-0.02	0.6
Chr 24	16.318	-0.12	0.5	-0.02	0.6
Chr 24	18.318	-0.12	0.5	-0.02	0.6
Chr 24	20.318	-0.12	0.5	-0.02	0.6
Chr 24	22.318	-0.12	0.5	-0.02	0.6
Chr 24	24.318	-0.12	0.5	-0.02	0.6
Chr 24	26.318	-0.12	0.5	-0.02	0.6
Chr 24	28.318	-0.12	0.5	-0.02	0.6
Chr 24	30.318	-0.12	0.5	-0.02	0.6
Chr 24	32.318	2.55	0.005	0.67	0.04
Chr 24	34.318	2.55	0.005	0.67	0.04
Chr 24	36.318	2.55	0.005	0.67	0.04
Chr 24	38.318	2.55	0.005	0.67	0.04
Chr 24	40.318	2.55	0.005	0.67	0.04
Chr 24	42.318	2.55	0.005	0.67	0.04
Chr 24	44.318	-0.12	0.5	-0.02	0.6
Chr 24	46.318	-0.12	0.5	-0.02	0.6
Chr 24	48.318	-0.12	0.5	-0.02	0.6
Chr 24	50.318	-0.12	0.5	-0.02	0.6
Chr 24	52.318	-0.12	0.5	-0.02	0.6
Chr 24	54.318	-0.12	0.5	-0.02	0.6
Chr 24	56.318	-0.12	0.5	-0.02	0.6
Chr 24	58.318	-0.12	0.5	-0.02	0.6
Chr 24	60.318	-0.12	0.5	-0.02	0.6
Chr 24	62.318	-0.12	0.5	-0.02	0.6
Chr 24	64.318	-0.11	0.5	-0.02	0.6
Chr 25	0.026	-0.69	0.8	-0.1	0.8
Chr 25	2.026	-0.69	0.8	-0.1	0.8
Chr 25	4.026	-0.69	0.8	-0.1	0.8
Chr 25	6.026	-0.69	0.8	-0.1	0.8
Chr 25	8.026	-0.69	0.8	-0.1	0.8
Chr 25	10.026	-0.68	0.8	-0.1	0.8
Chr 25	12.026	-0.68	0.8	-0.1	0.8
Chr 25	14.026	-0.68	0.8	-0.1	0.8
Chr 25	16.026	-0.69	0.8	-0.1	0.8
Chr 25	18.026	-0.69	0.8	-0.1	0.8
Chr 25	20.026	-0.69	0.8	-0.1	0.8
Chr 25	22.026	-0.12	0.5	-0.02	0.6
Chr 25	24.026	-0.12	0.5	-0.02	0.6
Chr 25	26.026	-0.12	0.5	-0.02	0.6
Chr 25	28.026	-0.12	0.5	-0.02	0.6
Chr 25	30.026	-0.12	0.5	-0.02	0.6
Chr 25	32.026	-0.12	0.5	-0.02	0.6
Chr 25	34.026	-0.12	0.5	-0.02	0.6
Chr 25	36.026	-0.12	0.5	-0.02	0.6
Chr 25	38.026	-0.69	0.8	-0.1	0.8
Chr 25	40.026	-0.12	0.5	-0.02	0.6
Chr 25	42.026	-0.12	0.5	-0.02	0.6
Chr 25	44.026	-0.11	0.5	-0.02	0.6
Chr 26	0.038	-0.11	0.5	-0.02	0.6
Chr 26	2.038	-0.12	0.5	-0.02	0.6
Chr 26	4.038	-0.12	0.5	-0.02	0.6
Chr 26	6.038	-0.12	0.5	-0.02	0.6
Chr 26	8.038	-0.12	0.5	-0.02	0.6
Chr 26	10.038	-0.12	0.5	-0.02	0.6
Chr 26	12.038	-0.12	0.5	-0.02	0.6
Chr 26	14.038	-0.12	0.5	-0.02	0.6
Chr 26	16.038	-0.21	0.6	-0.03	0.7
Chr 26	18.038	-0.35	0.6	-0.06	0.7
Chr 26	20.038	-0.49	0.7	-0.08	0.7
Chr 26	22.038	-0.62	0.7	-0.09	0.7
Chr 26	24.038	-0.41	0.7	-0.06	0.7
Chr 26	26.038	-0.69	0.8	-0.1	0.8
Chr 26	28.038	-0.69	0.8	-0.1	0.8
Chr 26	30.038	-0.69	0.8	-0.1	0.8
Chr 26	32.038	-0.69	0.8	-0.1	0.8
Chr 26	34.038	-0.69	0.8	-0.1	0.8
Chr 26	36.038	-0.69	0.8	-0.1	0.8
Chr 26	38.038	-0.69	0.8	-0.1	0.8
Chr 26	40.038	-0.69	0.8	-0.1	0.8
Chr 26	42.038	-0.69	0.8	-0.1	0.8
Chr 26	44.038	-0.69	0.8	-0.1	0.8
Chr 26	46.038	-0.69	0.8	-0.1	0.8
Chr 26	48.038	-0.69	0.8	-0.1	0.8
Chr 26	50.038	-0.69	0.8	-0.1	0.8
Chr 26	52.038	-0.68	0.8	-0.1	0.8
Chr 27	0.003	-0.12	0.5	-0.02	0.6
Chr 27	2.003	-0.12	0.5	-0.02	0.6
Chr 27	4.003	-0.12	0.5	-0.02	0.6
Chr 27	6.003	-0.12	0.5	-0.02	0.6
Chr 27	8.003	-0.69	0.8	-0.1	0.8
Chr 27	10.003	-0.69	0.8	-0.1	0.8
Chr 27	12.003	-0.69	0.8	-0.1	0.8
Chr 27	14.003	-0.12	0.5	-0.02	0.6
Chr 27	16.003	-0.12	0.5	-0.02	0.6
Chr 27	18.003	-0.12	0.5	-0.02	0.6
Chr 27	20.003	-0.12	0.5	-0.02	0.6
Chr 27	22.003	-0.12	0.5	-0.02	0.6
Chr 27	24.003	-0.12	0.5	-0.02	0.6
Chr 27	26.003	-0.12	0.5	-0.02	0.6
Chr 27	28.003	-0.12	0.5	-0.02	0.6
Chr 27	30.003	-0.12	0.5	-0.02	0.6
Chr 27	32.003	-0.12	0.5	-0.02	0.6
Chr 27	34.003	-0.12	0.5	-0.02	0.6
Chr 27	36.003	-0.12	0.5	-0.02	0.6
Chr 27	38.003	-0.12	0.5	-0.02	0.6
Chr 27	40.003	-0.12	0.5	-0.02	0.6
Chr 27	42.003	-0.12	0.5	-0.02	0.6
Chr 27	44.003	-0.12	0.5	-0.02	0.6
Chr 27	46.003	-0.12	0.5	-0.02	0.6
Chr 28	0.005	-0.69	0.8	-0.1	0.8
Chr 28	2.005	-0.69	0.8	-0.1	0.8
Chr 28	4.005	-0.69	0.8	-0.1	0.8
Chr 28	6.005	-0.69	0.8	-0.1	0.8
Chr 28	8.005	-0.69	0.8	-0.1	0.8
Chr 28	10.005	-0.69	0.8	-0.1	0.8
Chr 28	12.005	-0.69	0.8	-0.1	0.8
Chr 28	14.005	-0.69	0.8	-0.1	0.8
Chr 28	16.005	-0.69	0.8	-0.1	0.8
Chr 28	18.005	-0.69	0.8	-0.1	0.8
Chr 28	20.005	-0.69	0.8	-0.1	0.8
Chr 28	22.005	-0.12	0.5	-0.02	0.6
Chr 28	24.005	-0.12	0.5	-0.02	0.6
Chr 28	26.005	-0.12	0.5	-0.02	0.6
Chr 28	28.005	-0.69	0.8	-0.1	0.8
Chr 28	30.005	-0.69	0.8	-0.1	0.8
Chr 28	32.005	-0.69	0.8	-0.1	0.8
Chr 28	34.005	-0.69	0.8	-0.1	0.8
Chr 28	36.005	-0.69	0.8	-0.1	0.8
Chr 28	38.005	-0.69	0.8	-0.1	0.8
Chr 28	40.005	-0.69	0.8	-0.1	0.8
Chr 28	42.005	-0.69	0.8	-0.1	0.8
Chr 28	44.005	-0.69	0.8	-0.1	0.8
Chr 28	46.005	-0.69	0.8	-0.1	0.8
Chr 28	48.005	-0.65	0.7	-0.1	0.7
Chr 29	0.323	-0.12	0.5	-0.02	0.6
Chr 29	2.323	-0.12	0.5	-0.02	0.6
Chr 29	4.323	-0.12	0.5	-0.02	0.6
Chr 29	6.323	-0.12	0.5	-0.02	0.6
Chr 29	8.323	-0.12	0.5	-0.02	0.6
Chr 29	10.323	-0.12	0.5	-0.02	0.6
Chr 29	12.323	-0.12	0.5	-0.02	0.6
Chr 29	14.323	-0.12	0.5	-0.02	0.6
Chr 29	16.323	-0.12	0.5	-0.02	0.6
Chr 29	18.323	-0.12	0.5	-0.02	0.6
Chr 29	20.323	-0.12	0.5	-0.02	0.6
Chr 29	22.323	-0.12	0.5	-0.02	0.6
Chr 29	24.323	-0.12	0.5	-0.02	0.6
Chr 29	26.323	-0.12	0.5	-0.02	0.6
Chr 29	28.323	-0.12	0.5	-0.02	0.6
Chr 29	30.323	-0.12	0.5	-0.02	0.6
Chr 29	32.323	-0.69	0.8	-0.1	0.8
Chr 29	34.323	-0.69	0.8	-0.1	0.8
Chr 29	36.323	-0.69	0.8	-0.1	0.8
Chr 29	38.323	-0.69	0.8	-0.1	0.8
Chr 29	40.323	-0.69	0.8	-0.1	0.8
Chr 29	42.323	-0.69	0.8	-0.1	0.8
Chr 29	44.323	-0.69	0.8	-0.1	0.8
Chr 29	46.323	-0.69	0.8	-0.1	0.8
Chr 29	48.323	-0.69	0.8	-0.1	0.8
Chr 29	50.323	-0.69	0.8	-0.1	0.8
Chr 29	52.323	-0.67	0.7	-0.1	0.8
