# Supplementary material for: Lethal chondrodysplasia in a family of Holstein cattle is associated with a de novo splice site variant of COL2A1
Source: BMC Vet Res. 2016 Jun 13;12:100. doi: 10.1186/s12917-016-0739-z (PMC4906884; doi:10.1186/s12917-016-0739-z)
Supplement: Additional file 3: — Candidate genes for chondrodysplasia. OMIM database search for genes associated with osteochondrodysplasia/chondrodysplasia and their genomic position in the cattle genome. (XLSX 17 kb) [file 12917_2016_739_MOESM3_ESM.xlsx]

## Sheet: genes
Gene symbol	Gene full name	Associated phenotype	Bovine Chr	Position (UMD3.1 assembly)
SHOX	Short stature homeobox	Chondrodysplasia punctata, short stature	2	104975939 - 104987393
IHH	Indian hedgehog	Brachydactyly type A1	2	107722665 - 107728939
MATN1	Matrilin 1, cartilage matrix protein	Several heritable chondrodysplasias	2	123391976 - 123401774
HSPG2	Perlecan (heparan sulfate proteoglycan 2)	Mutant mice developed chondrodysplasia and hip dysplasia	2	131478230 - 131588309
ALPL	Alkaline phosphatase liver/bone/kidney	Infantile hypophosphatasia	2	131791668 - 131857642
AGPS	Alkyldihydroxyacetonephosphate synthase	Rhizomelic chondrodysplasia punctata type 3	2	19339167 - 19433176
COL3A1	Collagen, type III, alpha 1	Ehlers-Danlos syndrome type IV	2	7317287 - 7356904
GPR1	G protein-coupled receptor 1	Familial GH deficiency (GHRH receptor) / Jansen metaphyseal chondrodysplasia (PTH/PTHrP receptor)	2	94939245 - 94989778
LEPRE1	Leucine proline-enriched proteoglycan (leprecan) 1	Autosomal recessive osteogenesis imperfecta Type VIII	3	104065149 - 104084576
COL9A2	Collagen, type IX, alpha 2	Multiple epiphyseal dysplasia	3	106396599 - 106411482
BGLAP	Bone gamma-carboxyglutamic acid (Gla)	Chondrodysplasia punctata	3	14603346 - 14604390
CTSK	Cathepsin K	Pycnodysostosis	3	19994998 - 20007861
COL11A1	Collagen, type XI, alpha 1	Marshall syndrome / Stickler syndrome	3	40448699 - 40682012
DDR2	Discoidin domain receptor tyrosine kinase 2	Spondylometaepiphyseal dysplasia, short limb-hand type	3	6665895 - 6847779
SLC35D1	Solute carrier family 35 (UDP-GlcA/UDP-GalNAc transporter), member D1	Schneckenbecken dysplasia	3	78601770 - 78644547
PEX19	Peroxisomal biogenesis factor 26	Zellweger syndrome	3	9517705 - 9523145
COL1A2	Collagen, type I, alpha 2	Osteogenesis imperfecta types I-IV / Ehlers-Danlos syndrome type VII	4	11624470 - 11661163
SLC13A1	Solute carrier family 13	Disturbances in inorganic sulfate supply and metabolism, cause a variety of fatal syndromes and several congenital chondrodysplasias	4	88250496 - 88354594
PEX1	Peroxisomal biogenesis factor 1	Peroxisomal Zellweger syndrome	4	9637832 - 9638321
PEX5	Peroxisomal biogenesis factor 5	Zellweger syndrome	5	103530536 - 103547919
FGF23	Fibroblast growth factor 23	ADHR	5	106208024 - 106218568
PEX26	Peroxisomal biogenesis factor 26	Zellweger syndrome	5	109855117 - 109867265
HOXC8	Homeobox C8	Hoxc8 continues to regulate skeletal development	5	26178993 - 26182524
COL2A1	Collagen, type II, alpha 1	Achondrogenesis type II / Czech dysplasia / otospondylomegaepiphyseal dysplasia	5	32450298 - 32481276
PTHrP / PTHLH	Parathyroid hormone-like hormone	Similar phenotype like Jansen type of metaphyseal chondrodysplasia	5	82243871 - 82258858
SOX5	SRY (sex determining region Y)-box 5	Gene null mutations were early lethal and that the mice had mild skeletal abnormalities that affected the size and mineralization rate of a small, distinct subset of endochondral elements	5	85867074 - 87037814
MGP	Matrix Gla protein	Keutel syndrome	5	95456475 - 95459986
EVC	Ellis van Creveld syndrome	Ellis-van Creveld syndrome	6	105170284 - 105275234
LBN / EVC2	Ellis van Creveld syndrome 2	Ellis-van Creveld syndrome	6	105291556 - 105437262
FGFR3	Fibroblast growth factor receptor 3	Many! thanatophoric dysplasias / SADDAN dysplasia / Hypochondroplasia / achondroplasia	6	109690990 - 109704041
BMPR1B	Bone morphogenetic protein receptor type-1B	Acromesomelic chondrodysplasia with genital anomalies	6	30797077 - 31322308
NFIX	Nuclear factor I/X	Marshall-Smith syndrome	7	13590676 - 13659007
COMP	Cartilage oligomeric matrix protein	Multiple epiphyseal dysplasia / pseudoachondroplasia	7	4354383 - 4362113
GPX4	Glutathione peroxidase 4	Sedaghatian type of spondylometaphyseal dysplasia	7	45205077 - 45207498
DTDST / SLC26A2	Solute carrier family 26 (anion exchanger), member 2	Diastrophic dysplasia / Atelosteogenesis type II /Achondrogenesis type IB	7	63280740 - 63302214
HAPLN1	Hyaluronan and proteoglycan link protein 1	Mice: Homozygotes showed defects in cartilage development and delayed bone formation with short limbs and craniofacial anomalies	7	85844630 - 85924686
NEK1	NIMA-related kinase 1	Short-rib thoracic dysplasia 6 with polydactyly	8	1266169 - 1398895
RMRP	RNA component of mitochondrial RNA processing endoribonuclease	Cartilage-hair hypoplasia	8	60244063 - 60244343
NPR2	Natriuretic peptide receptor 2	Miura type of epiphyseal chondrodysplasia	8	60368097 - 60379016
GJA1	Gap junction protein, alpha 1	Autosomal recessive craniometaphyseal dysplasia	9	30127781 - 30140793
COL10A1	Collagen, type X, alpha 1	Schmid metaphyseal chondrodysplasia	9	34961718 - 34994278
PEX7	Peroxisomal biogenesis factor 7	Rhizomelic chondrodysplasia punctata type 1	9	75813334 - 75891935
PEX3	Peroxisomal biogenesis factor 3	Zellweger syndrome	9	81967633 - 81999692
COL9A1	Collagen, type IX, alpha 1	Mice homozygous for the mutation developed mild chondrodysplasia	9	9516623 - 9608712
PEX10	Peroxisomal biogenesis factor 10	Zellweger syndrome	10	51683076 - 51688676
COL5A1	Collagen, type V, alpha 1	Ehlers-Danlos syndrome type II	11	106987522 - 107031394
PEX13	Peroxisomal biogenesis factor 13	Zellweger syndrome	11	43608812 - 43640303
EIF2AK3	Eukaryotic translation initiation factor 2 alpha kinase 3	Epiphyseal dysplasia, multiple, with early-onset diabetes mellitus	11	47300665 - 47384703
MATN3	Matrilin-3 gene	Multiple epiphyseal dysplasia	11	78888896 - 78908236
TNFSF11	Tumor necrosis factor (ligand) superfamily, member 11	TRANCE-deficient mice show chondrodysplasia, with thick, irregular growth plates.	12	12741069 - 12783598
ITGB1	Integrin, beta 1	Mutant mice developed a chondrodysplasia of various severity	13	20248272 - 20292115
CDMP-1 / GDF5	Growth differentiation factor 5	Acromesomelic chondrodysplasia / Grebe chondrodysplasia	13	65340132 - 65343889
MMP9	Matrix metallopeptidase 9	Metaphyseal anadysplasia-2	13	75466513 - 75473824
IMPAD1	Inositol monophosphatase domain containing 1	GPAPP type of chondrodysplasia with joint dislocations	14	25544905 - 25560879
PEX2	Peroxisomal biogenesis factor 2	Zellweger syndrome	14	42315032 - 42330414
SOX6	SRY (sex determining region Y)-box 6	Gene null mutations were early lethal and that the mice had mild skeletal abnormalities that affected the size and mineralization rate of a small, distinct subset of endochondral elements	15	36371592 - 37088565
FAR1	Fatty acyl CoA reductase 1	Peroxisomal fatty acyl-CoA reductase-1 disorder	15	39528011 - 39605847
PTH	Parathyroid hormone	Murk Jansen Metaphyseal Chondrodysplasia / Blomstrand Chondrodysplasia / Eiken Syndrome	15	39728332 - 39730868
INPPL1	Inositol polyphosphate phosphatase-like 1	Opsismodysplasia	15	52609012 - 52623088
DYNC2H1	Dynein, cytoplasmic 2, heavy chain 1	Short-rib thoracic dysplasia 3 with or without polydactyly	15	5296678 - 5693226
MMP13	Matrix metallopeptidase 13	Missouri type of spondyloepimetaphyseal dysplasia	15	5912037 - 5922736
PEX16	Peroxisomal biogenesis factor 16	Zellweger syndrome	15	76816891 - 76823239
LBR	Lamin B receptor	Greenberg dysplasia	16	29148949 - 29177234
PEX14	Peroxisomal biogenesis factor 14	Zellweger syndrome (ZS)	16	43846178 - 43992240
RAB33B	RAB33B, member RAS oncogene family	Smith-McCort dysplasia-2	17	18553784 - 18573704
TRPV4	Transient receptor potential cation channel, subfamily V, member 4	Metatropic dysplasia	17	65661850 - 65699848
PEX12	Peroxisomal biogenesis factor 12	Zellweger syndrome	19	15081837 - 15086493
COL1A1	Collagen, type I, alpha 1	Osteogenesis imperfecta types I-IV / Ehlers-Danlos syndrome type VII	19	37088236 - 37106182
CANT1	Calcium activated nucleotidase	Desbuquois dysplasia-1	19	54009699 - 54026224
SOX9	SRY (sex determining region Y)-box 9	Campomelic dysplasia	19	59491809 - 59494929
ANKH	Mouse progressive ankylosis gene	Autosomal dominant craniometaphyseal dysplasia	20	58376939 - 58546813
ACAN	Aggrecan	Chondrodysplasia in the mouse and chick	21	20800158 - 20869567
TRIP11	Thyroid hormone receptor interactor 11	Achondrogenesis, type IA	21	57260834 - 57331371
SUMF1	Sulfatase modifying factor 1	Multiple sulfatase deficiency (diverse symptoms, incl sceletal abnormalities, mild chondr.dyspl)	22	21994926 - 22088654
FLNB	Filamin B	Atelosteogenesis type I / boomerang dysplasia / Larsen syndrome	22	43674720 - 43815741
PTHR1 / PTH1R	Parathyroid hormone 1 receptor	Jansen metaphyseal chondrodysplasia / Blomstrand chondrodysplasia	22	53161300 - 53224114
CRTAP / CASP	Cartilage-associated protein	Osteogenesis imperfecta Type VII	22	7532377 - 7565773
PEX6	Peroxisomal biogenesis factor 6	Zellweger syndrome	23	16583122 - 16597430
COL11A2	Collagen, type XI, alpha 2	Otospondylomegaepiphyseal dysplasia / Stickler syndrome type III	23	7289489 - 7319055
DYM	Dymeclin	Smith-McCort dysplasia-1	24	49191769 - 49590643
PKD1	Polycystic kidney disease 1	Null-mut leads to malformations with osteochondrodysplasia	25	1626972 - 1666293
SBDS	Shwachman-Bodian-Diamond syndrome	Shwachman-Diamond syndrome	25	28630817 - 28636300
FGFR2	Fibroblast growth factor receptor 2	Crouzon syndrome /Apert syndrome / Jackson-Weiss syndrome / Pfeiffer syndrome	26	41823603 - 41930991
FGFR1	Fibroblast growth factor receptor 1	Pfeiffer syndrome	27	33250383 - 33300646
CHST3	Carbohydrate sulfotransferase-3	Spondyloepiphyseal dysplasia with congenital joint dislocations	28	28223641 - 28261828
GNPAT	Dihydroxyacetonephosphate acyltransferase	Rhizomelic chondrodysplasia punctata	28	3378615 - 3418362
BMPR1A	Bone morphogenetic protein receptor, type IA	Mice: double mutants develop severe generalized chondrodysplasia	28	41735517 - 41877895
FGF4	Fibroblast growth factor 4	Dog: retrogene encoding Fgf4 is strongly associated with chondrodysplasia	29	47656594 - 47657616
ARSF	Arylsulfatase F	Chondrodysplasia punctata	unknown	unknown
TRAPPC2	Trafficking protein particle complex 2	Spondyloepiphyseal dysplasia tarda	X	136987601 - 136999691
ARSE	Arylsulfatase E	Chondrodysplasia punctata, X-linked recessive	X	139011358 - 139033621
NSDHL	NAD(P) dependent steroid dehydrogenase-like	CHILD syndrome	X	35387262 - 35413263
BGN	Biglycan	X-linked dominant chondrodysplasia punctata	X	39639857 - 39653691
EBP	Delta(8)-delta(7) sterol isomerase emopamil-binding protein	X-linked dominant chondrodysplasia punctata-2	X	91735267 - 91739381
HDAC6	Histone deacetylase 6	X-linked dominant chondrodysplasia	X	91994275 - 92013214
