# Supplementary material for: Lethal chondrodysplasia in a family of Holstein cattle is associated with a de novo splice site variant of COL2A1
Source: BMC Vet Res. 2016 Jun 13;12:100. doi: 10.1186/s12917-016-0739-z (PMC4906884; doi:10.1186/s12917-016-0739-z)
Supplement: Additional file 4: — Private sequence variants of the sequenced chondrodysplasia affected calf. A total of 6054 sequence variants which were absent in 118 control genomes. Variants (n = 785) located in the linked genome regions are highlighted in green. (XLSX 370 kb) [file 12917_2016_739_MOESM4_ESM.xlsx]

## Sheet: Tabelle2
#CHROM	POS	REF	ALT	Genotype of the affected calf	EFFECT	IMPACT	CODON	GENE
Chr1	3055749	T	G	heterozygous	intergenic_region	MODIFIER	n.3055749T>G	HUNK-SCAF4
Chr1	11668300	G	T	heterozygous	intergenic_region	MODIFIER	n.11668300G>T	ENSBTAG00000038900-ENSBTAG00000048165
Chr1	28851843	T	A	heterozygous	intron_variant	MODIFIER	c.335+2089A>T	GBE1
Chr1	37580248	T	C	heterozygous	intergenic_region	MODIFIER	n.37580248T>C	EPHA3-PROS1
Chr1	38011194	T	C	heterozygous	intron_variant	MODIFIER	c.747-8094T>C	NSUN3
Chr1	38609183	A	G	heterozygous	intergenic_region	MODIFIER	n.38609183A>G	NSUN3-ENSBTAG00000046492
Chr1	38657601	C	A	heterozygous	intergenic_region	MODIFIER	n.38657601C>A	NSUN3-ENSBTAG00000046492
Chr1	38785199	G	A	heterozygous	intergenic_region	MODIFIER	n.38785199G>A	ENSBTAG00000046492-Metazoa_SRP
Chr1	38795404	G	A	heterozygous	intergenic_region	MODIFIER	n.38795404G>A	ENSBTAG00000046492-Metazoa_SRP
Chr1	38802930	A	G	heterozygous	intergenic_region	MODIFIER	n.38802930A>G	ENSBTAG00000046492-Metazoa_SRP
Chr1	38893889	C	A	heterozygous	intergenic_region	MODIFIER	n.38893889C>A	ENSBTAG00000046492-Metazoa_SRP
Chr1	38912474	G	T	heterozygous	intergenic_region	MODIFIER	n.38912474G>T	ENSBTAG00000046492-Metazoa_SRP
Chr1	39079126	C	T	heterozygous	intergenic_region	MODIFIER	n.39079126C>T	ENSBTAG00000046492-Metazoa_SRP
Chr1	39130978	G	A	heterozygous	intergenic_region	MODIFIER	n.39130978G>A	ENSBTAG00000046492-Metazoa_SRP
Chr1	39217527	AG	A	heterozygous	intergenic_region	MODIFIER	n.39217528delG	ENSBTAG00000046492-Metazoa_SRP
Chr1	44326722	A	T	heterozygous	intron_variant	MODIFIER	c.327+4620T>A	TOMM70A
Chr1	44442566	T	C	heterozygous	intron_variant	MODIFIER	c.-2-4519T>C	ENSBTAG00000013321
Chr1	44442605	A	C	heterozygous	intron_variant	MODIFIER	c.-2-4480A>C	ENSBTAG00000013321
Chr1	44452826	G	A	heterozygous	intron_variant	MODIFIER	c.588+2703G>A	ENSBTAG00000013321
Chr1	45295376	A	G	heterozygous	intron_variant	MODIFIER	c.-3+13849A>G	ENSBTAG00000004459
Chr1	45328935	G	C	heterozygous	intron_variant	MODIFIER	c.-2-37574G>C	ENSBTAG00000004459
Chr1	45613307	G	A	heterozygous	intron_variant	MODIFIER	c.1489+411C>T	ABI3BP
Chr1	46565624	C	T	heterozygous	upstream_gene_variant	MODIFIER	n.-3145G>A	U6
Chr1	48885045	G	A	heterozygous	intergenic_region	MODIFIER	n.48885045G>A	ENSBTAG00000038252-ALCAM
Chr1	48941995	G	A	heterozygous	intergenic_region	MODIFIER	n.48941995G>A	ENSBTAG00000038252-ALCAM
Chr1	48945776	T	C	heterozygous	intergenic_region	MODIFIER	n.48945776T>C	ENSBTAG00000038252-ALCAM
Chr1	49263203	A	G	heterozygous	intergenic_region	MODIFIER	n.49263203A>G	ENSBTAG00000038252-ALCAM
Chr1	49968171	T	C	heterozygous	intergenic_region	MODIFIER	n.49968171T>C	ENSBTAG00000038252-ALCAM
Chr1	50027719	G	A	heterozygous	intergenic_region	MODIFIER	n.50027719G>A	ENSBTAG00000038252-ALCAM
Chr1	50198407	C	G	heterozygous	intergenic_region	MODIFIER	n.50198407C>G	ENSBTAG00000038252-ALCAM
Chr1	50611563	G	T	heterozygous	intergenic_region	MODIFIER	n.50611563G>T	ALCAM-CBLB
Chr1	51048779	A	G	heterozygous	intergenic_region	MODIFIER	n.51048779A>G	ENSBTAG00000005414-ENSBTAG00000045897
Chr1	51123229	A	G	heterozygous	intergenic_region	MODIFIER	n.51123229A>G	ENSBTAG00000005414-ENSBTAG00000045897
Chr1	51273179	G	A	heterozygous	intergenic_region	MODIFIER	n.51273179G>A	ENSBTAG00000005414-ENSBTAG00000045897
Chr1	51508853	T	C	heterozygous	intergenic_region	MODIFIER	n.51508853T>C	ENSBTAG00000045897-ENSBTAG00000047234
Chr1	51524664	C	T	heterozygous	intergenic_region	MODIFIER	n.51524664C>T	ENSBTAG00000045897-ENSBTAG00000047234
Chr1	51581611	T	C	heterozygous	intergenic_region	MODIFIER	n.51581611T>C	ENSBTAG00000045897-ENSBTAG00000047234
Chr1	51911848	C	T	heterozygous	intergenic_region	MODIFIER	n.51911848C>T	ENSBTAG00000047234-bta-mir-2286
Chr1	51924875	A	AT	heterozygous	intergenic_region	MODIFIER	n.51924875_51924876insT	ENSBTAG00000047234-bta-mir-2286
Chr1	51995218	A	G	heterozygous	intergenic_region	MODIFIER	n.51995218A>G	ENSBTAG00000047234-bta-mir-2286
Chr1	52050245	G	A	heterozygous	intergenic_region	MODIFIER	n.52050245G>A	ENSBTAG00000047234-bta-mir-2286
Chr1	52061222	A	C	heterozygous	intergenic_region	MODIFIER	n.52061222A>C	ENSBTAG00000047234-bta-mir-2286
Chr1	52308475	G	T	heterozygous	intergenic_region	MODIFIER	n.52308475G>T	bta-mir-2286-CCDC54
Chr1	52626397	G	A	heterozygous	intron_variant	MODIFIER	c.-83-54485G>A	BBX
Chr1	52654406	C	G	heterozygous	intron_variant	MODIFIER	c.-83-26476C>G	BBX
Chr1	52698115	T	G	heterozygous	intron_variant	MODIFIER	c.-10+17160T>G	BBX
Chr1	52797142	A	G	heterozygous	intron_variant	MODIFIER	c.909+1407A>G	BBX
Chr1	52816828	C	T	heterozygous	intron_variant	MODIFIER	c.2206+1066C>T	BBX
Chr1	52931027	G	A	heterozygous	intergenic_region	MODIFIER	n.52931027G>A	BBX-CD47
Chr1	53020961	T	C	heterozygous	intergenic_region	MODIFIER	n.53020961T>C	BBX-CD47
Chr1	53022376	A	G	heterozygous	intergenic_region	MODIFIER	n.53022376A>G	BBX-CD47
Chr1	54111483	G	A	heterozygous	intergenic_region	MODIFIER	n.54111483G>A	TRAT1-MORC1
Chr1	54605303	G	T	heterozygous	intergenic_region	MODIFIER	n.54605303G>T	ENSBTAG00000038103-RPL10
Chr1	55028036	C	T	heterozygous	intergenic_region	MODIFIER	n.55028036C>T	ENSBTAG00000000609-U6
Chr1	55126808	A	G	heterozygous	intergenic_region	MODIFIER	n.55126808A>G	ENSBTAG00000000609-U6
Chr1	55164748	C	G	heterozygous	intergenic_region	MODIFIER	n.55164748C>G	ENSBTAG00000000609-U6
Chr1	55198230	A	T	heterozygous	intergenic_region	MODIFIER	n.55198230A>T	ENSBTAG00000000609-U6
Chr1	55230841	T	C	heterozygous	intergenic_region	MODIFIER	n.55230841T>C	ENSBTAG00000000609-U6
Chr1	55355078	C	T	heterozygous	intergenic_region	MODIFIER	n.55355078C>T	ENSBTAG00000000609-U6
Chr1	55374507	A	T	heterozygous	intergenic_region	MODIFIER	n.55374507A>T	ENSBTAG00000000609-U6
Chr1	55410093	C	T	heterozygous	intergenic_region	MODIFIER	n.55410093C>T	ENSBTAG00000000609-U6
Chr1	55460100	G	A	heterozygous	intergenic_region	MODIFIER	n.55460100G>A	ENSBTAG00000000609-U6
Chr1	55464878	TGAATG	T	heterozygous	intergenic_region	MODIFIER	n.55464879_55464883delGAATG	ENSBTAG00000000609-U6
Chr1	55479047	C	A	heterozygous	intergenic_region	MODIFIER	n.55479047C>A	ENSBTAG00000000609-U6
Chr1	55565989	T	C	heterozygous	intergenic_region	MODIFIER	n.55565989T>C	ENSBTAG00000000609-U6
Chr1	55607098	A	ACTGAT	heterozygous	intergenic_region	MODIFIER	n.55607098_55607099insCTGAT	ENSBTAG00000000609-U6
Chr1	55608056	TA	T	heterozygous	intergenic_region	MODIFIER	n.55608057delA	ENSBTAG00000000609-U6
Chr1	55760741	C	T	heterozygous	intergenic_region	MODIFIER	n.55760741C>T	U6-ENSBTAG00000045855
Chr1	55760894	C	T	heterozygous	intergenic_region	MODIFIER	n.55760894C>T	U6-ENSBTAG00000045855
Chr1	55763642	A	T	heterozygous	intergenic_region	MODIFIER	n.55763642A>T	U6-ENSBTAG00000045855
Chr1	55775480	C	T	heterozygous	intergenic_region	MODIFIER	n.55775480C>T	U6-ENSBTAG00000045855
Chr1	55779758	G	A	heterozygous	intergenic_region	MODIFIER	n.55779758G>A	U6-ENSBTAG00000045855
Chr1	55788302	G	A	heterozygous	intergenic_region	MODIFIER	n.55788302G>A	U6-ENSBTAG00000045855
Chr1	55818278	T	G	heterozygous	intergenic_region	MODIFIER	n.55818278T>G	ENSBTAG00000045855-ENSBTAG00000033360
Chr1	55986283	A	T	heterozygous	intergenic_region	MODIFIER	n.55986283A>T	ENSBTAG00000033360-ENSBTAG00000045820
Chr1	56027510	G	A	heterozygous	downstream_gene_variant	MODIFIER	c.*957C>T	ENSBTAG00000045820
Chr1	56161541	G	A	heterozygous	downstream_gene_variant	MODIFIER	c.*2563C>T	ENSBTAG00000038651
Chr1	56180370	C	T	heterozygous	intergenic_region	MODIFIER	n.56180370C>T	ENSBTAG00000038651-PVRL3
Chr1	56236935	C	T	heterozygous	intergenic_region	MODIFIER	n.56236935C>T	ENSBTAG00000038651-PVRL3
Chr1	56519061	G	C	heterozygous	intergenic_region	MODIFIER	n.56519061G>C	PVRL3-CD96
Chr1	56671040	G	A	heterozygous	intergenic_region	MODIFIER	n.56671040G>A	PVRL3-CD96
Chr1	56687608	C	T	heterozygous	intergenic_region	MODIFIER	n.56687608C>T	PVRL3-CD96
Chr1	56705429	T	C	heterozygous	intergenic_region	MODIFIER	n.56705429T>C	PVRL3-CD96
Chr1	56739553	G	A	heterozygous	intron_variant	MODIFIER	c.543+2877G>A	CD96
Chr1	56985577	A	G	heterozygous	intergenic_region	MODIFIER	n.56985577A>G	PLCXD2-PHLDB2
Chr1	57186114	G	A	heterozygous	intron_variant	MODIFIER	c.356-4445G>A	TAGLN3
Chr1	57338267	G	A	heterozygous	intron_variant	MODIFIER	c.30-951C>T	GCSAM
Chr1	57406037	G	T	heterozygous	intron_variant	MODIFIER	c.1641+932C>A	SLC9C1
Chr1	57408765	G	A	heterozygous	intron_variant	MODIFIER	c.1515+1066C>T	SLC9C1
Chr1	74599074	G	A	heterozygous	intron_variant	MODIFIER	c.2031-1234G>A	ATP13A4
Chr1	75200591	T	C	heterozygous	intergenic_region	MODIFIER	n.75200591T>C	HRASLS-MB21D2
Chr1	75278415	A	G	heterozygous	intergenic_region	MODIFIER	n.75278415A>G	MB21D2-FGF12
Chr1	75290225	C	T	heterozygous	intergenic_region	MODIFIER	n.75290225C>T	MB21D2-FGF12
Chr1	75547888	C	G	heterozygous	intergenic_region	MODIFIER	n.75547888C>G	MB21D2-FGF12
Chr1	75554009	C	T	heterozygous	intergenic_region	MODIFIER	n.75554009C>T	MB21D2-FGF12
Chr1	75556408	G	A	heterozygous	intergenic_region	MODIFIER	n.75556408G>A	MB21D2-FGF12
Chr1	75556682	A	G	heterozygous	intergenic_region	MODIFIER	n.75556682A>G	MB21D2-FGF12
Chr1	75561846	A	G	heterozygous	intergenic_region	MODIFIER	n.75561846A>G	MB21D2-FGF12
Chr1	75886150	G	A	heterozygous	intron_variant	MODIFIER	c.425-8659G>A	FGF12
Chr1	94151812	T	C	heterozygous	intergenic_region	MODIFIER	n.94151812T>C	ENSBTAG00000046279-ENSBTAG00000012401
Chr1	102502736	C	T	heterozygous	intergenic_region	MODIFIER	n.102502736C>T	BCHE-RNaseP_nuc
Chr1	104051344	C	T	heterozygous	intergenic_region	MODIFIER	n.104051344C>T	U6-ENSBTAG00000018312
Chr1	104664531	G	A	heterozygous	intergenic_region	MODIFIER	n.104664531G>A	ENSBTAG00000018312-U6
Chr1	119559924	G	T	heterozygous	intron_variant	MODIFIER	c.771+3349G>T	WWTR1
Chr1	129803325	C	A	heterozygous	intergenic_region	MODIFIER	n.129803325C>A	CLSTN2-SNORD112
Chr1	134226410	C	T	heterozygous	intron_variant	MODIFIER	c.3327-430G>A	PPP2R3A
Chr1	143529024	C	T	heterozygous	intron_variant	MODIFIER	c.183-3455G>A	RIPK4
Chr1	149408107	T	C	heterozygous	intergenic_region	MODIFIER	n.149408107T>C	bta-mir-2285a-ENSBTAG00000030105
Chr1	149500298	A	C	heterozygous	intergenic_region	MODIFIER	n.149500298A>C	bta-mir-2285a-ENSBTAG00000030105
Chr1	149620824	G	A	heterozygous	intergenic_region	MODIFIER	n.149620824G>A	bta-mir-2285a-ENSBTAG00000030105
Chr1	149623425	G	A	heterozygous	intergenic_region	MODIFIER	n.149623425G>A	bta-mir-2285a-ENSBTAG00000030105
Chr1	149625299	A	T	heterozygous	intergenic_region	MODIFIER	n.149625299A>T	bta-mir-2285a-ENSBTAG00000030105
Chr1	149632062	G	A	heterozygous	intergenic_region	MODIFIER	n.149632062G>A	bta-mir-2285a-ENSBTAG00000030105
Chr1	149646299	T	A	heterozygous	intergenic_region	MODIFIER	n.149646299T>A	bta-mir-2285a-ENSBTAG00000030105
Chr1	149646300	C	T	heterozygous	intergenic_region	MODIFIER	n.149646300C>T	bta-mir-2285a-ENSBTAG00000030105
Chr1	149663932	C	G	heterozygous	intergenic_region	MODIFIER	n.149663932C>G	bta-mir-2285a-ENSBTAG00000030105
Chr1	149820536	T	C	heterozygous	intergenic_region	MODIFIER	n.149820536T>C	ENSBTAG00000030105-SETD4
Chr1	149825395	C	G	heterozygous	intergenic_region	MODIFIER	n.149825395C>G	ENSBTAG00000030105-SETD4
Chr1	149829316	G	A	heterozygous	intergenic_region	MODIFIER	n.149829316G>A	ENSBTAG00000030105-SETD4
Chr1	149935896	C	A	heterozygous	intergenic_region	MODIFIER	n.149935896C>A	ENSBTAG00000030105-SETD4
Chr1	150022551	G	A	heterozygous	downstream_gene_variant	MODIFIER	c.*3276C>T	SETD4
Chr1	150028563	G	T	heterozygous	intron_variant	MODIFIER	c.1065-1327C>A	SETD4
Chr1	150226384	G	A	heterozygous	intron_variant	MODIFIER	c.1692+856G>A	DOPEY2
Chr1	150253915	C	T	heterozygous	intron_variant	MODIFIER	c.4971+805C>T	DOPEY2
Chr1	150451403	C	G	heterozygous	intergenic_region	MODIFIER	n.150451403C>G	CLDN14-5S_rRNA
Chr1	150458588	C	T	heterozygous	intergenic_region	MODIFIER	n.150458588C>T	CLDN14-5S_rRNA
Chr1	150500057	ATT	A	heterozygous	intergenic_region	MODIFIER	n.150500058_150500059delTT	CLDN14-5S_rRNA
Chr1	150582427	G	C	heterozygous	intergenic_region	MODIFIER	n.150582427G>C	CLDN14-5S_rRNA
Chr1	150595677	C	G	heterozygous	intergenic_region	MODIFIER	n.150595677C>G	CLDN14-5S_rRNA
Chr1	150602207	T	C	heterozygous	intergenic_region	MODIFIER	n.150602207T>C	CLDN14-5S_rRNA
Chr1	150641622	TAGCAGCAGC	T	heterozygous	intergenic_region	MODIFIER	n.150641623_150641631delAGCAGCAGC	5S_rRNA-SIM2
Chr1	150660562	A	AT	heterozygous	intergenic_region	MODIFIER	n.150660562_150660563insT	5S_rRNA-SIM2
Chr1	150714112	C	T	heterozygous	intron_variant	MODIFIER	c.505+3489C>T	SIM2
Chr1	150777986	G	A	heterozygous	intron_variant	MODIFIER	c.1470-34720C>T	HLCS
Chr1	150792242	C	T	heterozygous	intron_variant	MODIFIER	c.1470-48976G>A	HLCS
Chr1	150997947	G	T	heterozygous	intergenic_region	MODIFIER	n.150997947G>T	U6-PIGP
Chr1	151152097	G	A	heterozygous	intergenic_region	MODIFIER	n.151152097G>A	TTC3-DSCR3
Chr1	151165481	G	A	heterozygous	3_prime_UTR_variant	MODIFIER	c.*1224C>T	DSCR3
Chr1	151304331	AAGG	A	heterozygous	intergenic_region	MODIFIER	n.151304332_151304334delAGG	DSCR3-DYRK1A
Chr1	151323477	ATAT	A	heterozygous	intergenic_region	MODIFIER	n.151323478_151323480delTAT	DSCR3-DYRK1A
Chr1	151336586	A	T	heterozygous	intergenic_region	MODIFIER	n.151336586A>T	DSCR3-DYRK1A
Chr1	151352741	G	A	heterozygous	intergenic_region	MODIFIER	n.151352741G>A	DSCR3-DYRK1A
Chr1	151357858	AC	A	heterozygous	intergenic_region	MODIFIER	n.151357859delC	DSCR3-DYRK1A
Chr1	151359975	G	C	heterozygous	intergenic_region	MODIFIER	n.151359975G>C	DSCR3-DYRK1A
Chr1	151399123	G	A	heterozygous	intron_variant	MODIFIER	c.1546+1328G>A	DYRK1A
Chr1	151399388	G	A	heterozygous	intron_variant	MODIFIER	c.1546+1593G>A	DYRK1A
Chr1	151401662	G	A	heterozygous	intron_variant	MODIFIER	c.1671+26G>A	DYRK1A
Chr1	151409341	C	T	heterozygous	intron_variant	MODIFIER	c.1672-1522C>T	DYRK1A
Chr1	151416839	T	C	heterozygous	intergenic_region	MODIFIER	n.151416839T>C	DYRK1A-KCNJ6
Chr1	151418839	G	A	heterozygous	intergenic_region	MODIFIER	n.151418839G>A	DYRK1A-KCNJ6
Chr1	151440376	C	T	heterozygous	intergenic_region	MODIFIER	n.151440376C>T	DYRK1A-KCNJ6
Chr1	151448310	G	C	heterozygous	intergenic_region	MODIFIER	n.151448310G>C	DYRK1A-KCNJ6
Chr1	151448470	C	T	heterozygous	intergenic_region	MODIFIER	n.151448470C>T	DYRK1A-KCNJ6
Chr1	151449862	C	T	heterozygous	intergenic_region	MODIFIER	n.151449862C>T	DYRK1A-KCNJ6
Chr1	151451149	A	T	heterozygous	intergenic_region	MODIFIER	n.151451149A>T	DYRK1A-KCNJ6
Chr1	151482747	G	A	heterozygous	intergenic_region	MODIFIER	n.151482747G>A	DYRK1A-KCNJ6
Chr1	153869907	C	T	heterozygous	intergenic_region	MODIFIER	n.153869907C>T	ENSBTAG00000021139-ENSBTAG00000044519
Chr1	154337217	G	A	heterozygous	downstream_gene_variant	MODIFIER	c.*411C>T	HACL1
Chr1	158232574	A	T	heterozygous	intergenic_region	MODIFIER	n.158232574A>T	SATB1-ENSBTAG00000047978
Chr2	11217322	A	G	heterozygous	intergenic_region	MODIFIER	n.11217322A>G	U1-ZNF804A
Chr2	11571017	A	G	heterozygous	intergenic_region	MODIFIER	n.11571017A>G	U1-ZNF804A
Chr2	12221554	A	AT	heterozygous	intergenic_region	MODIFIER	n.12221554_12221555insT	RRAGA-SNORA43
Chr2	13305326	C	G	heterozygous	intergenic_region	MODIFIER	n.13305326C>G	U4-NUP35
Chr2	34711476	G	A	heterozygous	intron_variant	MODIFIER	c.763+4332C>T	SLC4A10
Chr2	39868817	G	A	heterozygous	intron_variant	MODIFIER	c.102+8518C>T	GPD2
Chr2	39879557	T	C	heterozygous	intron_variant	MODIFIER	c.-8-2113A>G	GPD2
Chr2	39965487	CT	C	heterozygous	intergenic_region	MODIFIER	n.39965488delT	GPD2-NR4A2
Chr2	39983616	C	T	heterozygous	intergenic_region	MODIFIER	n.39983616C>T	GPD2-NR4A2
Chr2	40086504	A	G	heterozygous	intergenic_region	MODIFIER	n.40086504A>G	NR4A2-U6
Chr2	40106076	C	T	heterozygous	intergenic_region	MODIFIER	n.40106076C>T	NR4A2-U6
Chr2	41292369	G	A	heterozygous	intergenic_region	MODIFIER	n.41292369G>A	U1-KCNJ3
Chr2	41514630	T	TAA	heterozygous	intergenic_region	MODIFIER	n.41514630_41514631insAA	KCNJ3-GALNT13
Chr2	41514634	G	A	heterozygous	intergenic_region	MODIFIER	n.41514634G>A	KCNJ3-GALNT13
Chr2	42212053	TGTGG	T	heterozygous	intron_variant	MODIFIER	c.143-69768_143-69765delCCAC	GALNT13
Chr2	42572487	G	T	heterozygous	intergenic_region	MODIFIER	n.42572487G>T	GALNT13-RPRM
Chr2	43474431	G	T	heterozygous	intergenic_region	MODIFIER	n.43474431G>T	ENSBTAG00000012816-ENSBTAG00000033143
Chr2	44532519	G	A	heterozygous	intergenic_region	MODIFIER	n.44532519G>A	ARL5A-NEB
Chr2	46317935	C	T	heterozygous	intergenic_region	MODIFIER	n.46317935C>T	RND3-ENSBTAG00000045819
Chr2	51188209	G	A	heterozygous	intergenic_region	MODIFIER	n.51188209G>A	U6-ZEB2
Chr2	59966213	G	C	heterozygous	intron_variant	MODIFIER	c.3006+42314C>G	THSD7B
Chr2	61216968	G	C	heterozygous	intergenic_region	MODIFIER	n.61216968G>C	ENSBTAG00000021755-CXCR4
Chr2	61311195	C	T	heterozygous	intergenic_region	MODIFIER	n.61311195C>T	ENSBTAG00000021755-CXCR4
Chr2	66199889	G	A	heterozygous	intergenic_region	MODIFIER	n.66199889G>A	ACTR3-ENSBTAG00000046351
Chr2	68455179	G	C	homozygous	intergenic_region	MODIFIER	n.68455179G>C	DPP10-ENSBTAG00000046281
Chr2	68902384	G	A	heterozygous	intergenic_region	MODIFIER	n.68902384G>A	SNORA42-U6
Chr2	70629020	A	T	heterozygous	intergenic_region	MODIFIER	n.70629020A>T	INSIG2-EN1
Chr2	72349317	C	T	heterozygous	intergenic_region	MODIFIER	n.72349317C>T	EPB41L5-TMEM185B
Chr2	72365277	C	T	heterozygous	intron_variant	MODIFIER	c.-47+1783C>T	RALB
Chr2	76469675	C	G	heterozygous	intergenic_region	MODIFIER	n.76469675C>G	ENSBTAG00000047681-CNTNAP5
Chr2	76602192	C	T	heterozygous	intergenic_region	MODIFIER	n.76602192C>T	ENSBTAG00000047681-CNTNAP5
Chr2	76629982	A	G	heterozygous	intergenic_region	MODIFIER	n.76629982A>G	ENSBTAG00000047681-CNTNAP5
Chr2	76630591	A	G	heterozygous	intergenic_region	MODIFIER	n.76630591A>G	ENSBTAG00000047681-CNTNAP5
Chr2	76820265	C	A	heterozygous	intron_variant	MODIFIER	c.543+13195C>A	CNTNAP5
Chr2	76869509	G	A	heterozygous	intron_variant	MODIFIER	c.688-4622G>A	CNTNAP5
Chr2	76967799	C	T	heterozygous	intron_variant	MODIFIER	c.1381+18540C>T	CNTNAP5
Chr2	77118708	C	G	heterozygous	intron_variant	MODIFIER	c.2398+11592C>G	CNTNAP5
Chr2	77230939	T	G	heterozygous	intron_variant	MODIFIER	c.3088+473T>G	CNTNAP5
Chr2	77372313	C	T	heterozygous	intergenic_region	MODIFIER	n.77372313C>T	CNTNAP5-SNORD75
Chr2	77372399	A	T	heterozygous	intergenic_region	MODIFIER	n.77372399A>T	CNTNAP5-SNORD75
Chr2	77372460	T	A	heterozygous	intergenic_region	MODIFIER	n.77372460T>A	CNTNAP5-SNORD75
Chr2	77374011	T	C	heterozygous	intergenic_region	MODIFIER	n.77374011T>C	CNTNAP5-SNORD75
Chr2	77375534	T	C	heterozygous	intergenic_region	MODIFIER	n.77375534T>C	CNTNAP5-SNORD75
Chr2	77380208	T	G	heterozygous	intergenic_region	MODIFIER	n.77380208T>G	CNTNAP5-SNORD75
Chr2	77380246	A	T	heterozygous	intergenic_region	MODIFIER	n.77380246A>T	CNTNAP5-SNORD75
Chr2	77383152	G	A	heterozygous	intergenic_region	MODIFIER	n.77383152G>A	CNTNAP5-SNORD75
Chr2	77384892	C	T	heterozygous	intergenic_region	MODIFIER	n.77384892C>T	CNTNAP5-SNORD75
Chr2	77386334	C	T	heterozygous	intergenic_region	MODIFIER	n.77386334C>T	CNTNAP5-SNORD75
Chr2	77389397	C	T	heterozygous	intergenic_region	MODIFIER	n.77389397C>T	CNTNAP5-SNORD75
Chr2	77391474	A	T	heterozygous	intergenic_region	MODIFIER	n.77391474A>T	CNTNAP5-SNORD75
Chr2	77395457	A	C	heterozygous	intergenic_region	MODIFIER	n.77395457A>C	CNTNAP5-SNORD75
Chr2	77402013	C	T	heterozygous	intergenic_region	MODIFIER	n.77402013C>T	CNTNAP5-SNORD75
Chr2	77402061	C	T	heterozygous	intergenic_region	MODIFIER	n.77402061C>T	CNTNAP5-SNORD75
Chr2	77402210	G	A	heterozygous	intergenic_region	MODIFIER	n.77402210G>A	CNTNAP5-SNORD75
Chr2	77404901	C	G	heterozygous	intergenic_region	MODIFIER	n.77404901C>G	CNTNAP5-SNORD75
Chr2	77409611	G	A	heterozygous	intergenic_region	MODIFIER	n.77409611G>A	CNTNAP5-SNORD75
Chr2	77410918	T	C	heterozygous	intergenic_region	MODIFIER	n.77410918T>C	CNTNAP5-SNORD75
Chr2	77414668	C	T	heterozygous	intergenic_region	MODIFIER	n.77414668C>T	CNTNAP5-SNORD75
Chr2	77417932	A	G	heterozygous	intergenic_region	MODIFIER	n.77417932A>G	CNTNAP5-SNORD75
Chr2	77418210	C	CA	heterozygous	intergenic_region	MODIFIER	n.77418210_77418211insA	CNTNAP5-SNORD75
Chr2	77418519	G	C	heterozygous	intergenic_region	MODIFIER	n.77418519G>C	CNTNAP5-SNORD75
Chr2	77422823	C	T	heterozygous	intergenic_region	MODIFIER	n.77422823C>T	CNTNAP5-SNORD75
Chr2	77430176	T	C	heterozygous	intergenic_region	MODIFIER	n.77430176T>C	CNTNAP5-SNORD75
Chr2	77438194	G	T	heterozygous	intergenic_region	MODIFIER	n.77438194G>T	CNTNAP5-SNORD75
Chr2	77442172	C	T	heterozygous	intergenic_region	MODIFIER	n.77442172C>T	CNTNAP5-SNORD75
Chr2	77443737	T	G	heterozygous	intergenic_region	MODIFIER	n.77443737T>G	CNTNAP5-SNORD75
Chr2	77447054	A	C	heterozygous	intergenic_region	MODIFIER	n.77447054A>C	CNTNAP5-SNORD75
Chr2	77447690	C	T	heterozygous	intergenic_region	MODIFIER	n.77447690C>T	CNTNAP5-SNORD75
Chr2	77450518	C	T	heterozygous	intergenic_region	MODIFIER	n.77450518C>T	CNTNAP5-SNORD75
Chr2	77451690	A	T	heterozygous	intergenic_region	MODIFIER	n.77451690A>T	CNTNAP5-SNORD75
Chr2	77451807	C	T	heterozygous	intergenic_region	MODIFIER	n.77451807C>T	CNTNAP5-SNORD75
Chr2	77452722	G	A	heterozygous	intergenic_region	MODIFIER	n.77452722G>A	CNTNAP5-SNORD75
Chr2	77458004	C	T	heterozygous	intergenic_region	MODIFIER	n.77458004C>T	CNTNAP5-SNORD75
Chr2	77508651	C	T	heterozygous	intergenic_region	MODIFIER	n.77508651C>T	CNTNAP5-SNORD75
Chr2	77533385	T	C	heterozygous	intergenic_region	MODIFIER	n.77533385T>C	CNTNAP5-SNORD75
Chr2	77533387	C	T	heterozygous	intergenic_region	MODIFIER	n.77533387C>T	CNTNAP5-SNORD75
Chr2	77552227	G	C	heterozygous	intergenic_region	MODIFIER	n.77552227G>C	CNTNAP5-SNORD75
Chr2	77607682	A	G	heterozygous	intergenic_region	MODIFIER	n.77607682A>G	CNTNAP5-SNORD75
Chr2	77611218	A	T	heterozygous	intergenic_region	MODIFIER	n.77611218A>T	CNTNAP5-SNORD75
Chr2	77617061	T	C	heterozygous	intergenic_region	MODIFIER	n.77617061T>C	CNTNAP5-SNORD75
Chr2	77627408	C	T	heterozygous	intergenic_region	MODIFIER	n.77627408C>T	CNTNAP5-SNORD75
Chr2	77654333	G	T	heterozygous	intergenic_region	MODIFIER	n.77654333G>T	CNTNAP5-SNORD75
Chr2	77695021	C	T	heterozygous	intergenic_region	MODIFIER	n.77695021C>T	CNTNAP5-SNORD75
Chr2	78124574	G	A	heterozygous	intergenic_region	MODIFIER	n.78124574G>A	CNTNAP5-SNORD75
Chr2	78189640	A	T	heterozygous	intergenic_region	MODIFIER	n.78189640A>T	CNTNAP5-SNORD75
Chr2	78225003	C	T	heterozygous	intergenic_region	MODIFIER	n.78225003C>T	CNTNAP5-SNORD75
Chr2	78465528	C	T	heterozygous	intergenic_region	MODIFIER	n.78465528C>T	CNTNAP5-SNORD75
Chr2	78825926	A	C	heterozygous	intergenic_region	MODIFIER	n.78825926A>C	CNTNAP5-SNORD75
Chr2	79131621	C	G	heterozygous	intergenic_region	MODIFIER	n.79131621C>G	CNTNAP5-SNORD75
Chr2	79442066	A	G	heterozygous	intergenic_region	MODIFIER	n.79442066A>G	GPC-GLS
Chr2	82678599	G	GT	heterozygous	intergenic_region	MODIFIER	n.82678599_82678600insT	ENSBTAG00000047783-ENSBTAG00000037816
Chr2	82951002	T	G	heterozygous	intergenic_region	MODIFIER	n.82951002T>G	ENSBTAG00000037816-ENSBTAG00000009976
Chr2	83044843	C	T	heterozygous	intergenic_region	MODIFIER	n.83044843C>T	ENSBTAG00000037816-ENSBTAG00000009976
Chr2	83064343	A	G	heterozygous	intergenic_region	MODIFIER	n.83064343A>G	ENSBTAG00000037816-ENSBTAG00000009976
Chr2	83064809	A	C	heterozygous	intergenic_region	MODIFIER	n.83064809A>C	ENSBTAG00000037816-ENSBTAG00000009976
Chr2	83176983	G	A	heterozygous	intergenic_region	MODIFIER	n.83176983G>A	ENSBTAG00000037816-ENSBTAG00000009976
Chr2	83246115	C	T	heterozygous	intergenic_region	MODIFIER	n.83246115C>T	ENSBTAG00000037816-ENSBTAG00000009976
Chr2	83246228	C	G	heterozygous	intergenic_region	MODIFIER	n.83246228C>G	ENSBTAG00000037816-ENSBTAG00000009976
Chr2	83264181	C	T	heterozygous	intergenic_region	MODIFIER	n.83264181C>T	ENSBTAG00000037816-ENSBTAG00000009976
Chr2	83305695	G	A	heterozygous	intergenic_region	MODIFIER	n.83305695G>A	ENSBTAG00000037816-ENSBTAG00000009976
Chr2	83871632	TA	T	heterozygous	intergenic_region	MODIFIER	n.83871633delA	ENSBTAG00000037816-ENSBTAG00000009976
Chr2	85570743	T	C	heterozygous	intergenic_region	MODIFIER	n.85570743T>C	HECW2-CCDC150
Chr2	85662595	C	T	heterozygous	intron_variant	MODIFIER	c.1131+1138C>T	CCDC150
Chr2	85701813	C	T	heterozygous	intron_variant	MODIFIER	c.1862-211C>T	CCDC150
Chr2	85742039	G	A	heterozygous	intergenic_region	MODIFIER	n.85742039G>A	CCDC150-GTF3C3
Chr2	85835656	CAT	C	heterozygous	intron_variant	MODIFIER	c.2631-195_2631-194delAT	PGAP1
Chr2	85862860	C	A	heterozygous	intron_variant	MODIFIER	c.1350+319G>T	PGAP1
Chr2	86168225	G	A	heterozygous	intergenic_region	MODIFIER	n.86168225G>A	ANKRD44-SNORA70
Chr2	86748167	GT	G	heterozygous	intron_variant	MODIFIER	c.243+29585delT	PLCL1
Chr2	87078287	A	G	heterozygous	intron_variant	MODIFIER	c.3109-8279A>G	PLCL1
Chr2	87286958	C	T	heterozygous	intergenic_region	MODIFIER	n.87286958C>T	U6-5S_rRNA
Chr2	87293228	T	G	heterozygous	intergenic_region	MODIFIER	n.87293228T>G	U6-5S_rRNA
Chr2	87305300	C	T	heterozygous	intergenic_region	MODIFIER	n.87305300C>T	U6-5S_rRNA
Chr2	87316080	T	C	heterozygous	intergenic_region	MODIFIER	n.87316080T>C	U6-5S_rRNA
Chr2	87350760	T	C	heterozygous	intergenic_region	MODIFIER	n.87350760T>C	U6-5S_rRNA
Chr2	87375529	C	T	heterozygous	intergenic_region	MODIFIER	n.87375529C>T	U6-5S_rRNA
Chr2	87390070	C	A	heterozygous	intergenic_region	MODIFIER	n.87390070C>A	U6-5S_rRNA
Chr2	87416275	C	T	heterozygous	intergenic_region	MODIFIER	n.87416275C>T	U6-5S_rRNA
Chr2	87434843	G	A	heterozygous	intergenic_region	MODIFIER	n.87434843G>A	U6-5S_rRNA
Chr2	87443811	G	A	heterozygous	intergenic_region	MODIFIER	n.87443811G>A	U6-5S_rRNA
Chr2	87453268	C	T	heterozygous	intergenic_region	MODIFIER	n.87453268C>T	U6-5S_rRNA
Chr2	87455724	CTG	C	heterozygous	intergenic_region	MODIFIER	n.87455725_87455726delTG	U6-5S_rRNA
Chr2	87467153	A	C	heterozygous	intergenic_region	MODIFIER	n.87467153A>C	U6-5S_rRNA
Chr2	87470853	C	T	heterozygous	intergenic_region	MODIFIER	n.87470853C>T	U6-5S_rRNA
Chr2	87472214	G	T	heterozygous	intergenic_region	MODIFIER	n.87472214G>T	U6-5S_rRNA
Chr2	87481242	C	G	heterozygous	intergenic_region	MODIFIER	n.87481242C>G	U6-5S_rRNA
Chr2	87481243	CTT	C	heterozygous	intergenic_region	MODIFIER	n.87481244_87481245delTT	U6-5S_rRNA
Chr2	87492722	C	T	heterozygous	intergenic_region	MODIFIER	n.87492722C>T	U6-5S_rRNA
Chr2	87497104	C	T	heterozygous	intergenic_region	MODIFIER	n.87497104C>T	U6-5S_rRNA
Chr2	87502688	G	C	heterozygous	intergenic_region	MODIFIER	n.87502688G>C	U6-5S_rRNA
Chr2	87504215	C	T	heterozygous	intergenic_region	MODIFIER	n.87504215C>T	U6-5S_rRNA
Chr2	87511476	T	C	heterozygous	intergenic_region	MODIFIER	n.87511476T>C	U6-5S_rRNA
Chr2	87517376	C	T	heterozygous	intergenic_region	MODIFIER	n.87517376C>T	U6-5S_rRNA
Chr2	87521986	C	T	heterozygous	intergenic_region	MODIFIER	n.87521986C>T	U6-5S_rRNA
Chr2	87527670	G	A	heterozygous	intergenic_region	MODIFIER	n.87527670G>A	U6-5S_rRNA
Chr2	87531920	A	T	heterozygous	intergenic_region	MODIFIER	n.87531920A>T	U6-5S_rRNA
Chr2	87532183	C	T	heterozygous	intergenic_region	MODIFIER	n.87532183C>T	U6-5S_rRNA
Chr2	87533330	C	CAAACA	heterozygous	intergenic_region	MODIFIER	n.87533330_87533331insAAACA	U6-5S_rRNA
Chr2	87537897	C	T	heterozygous	intergenic_region	MODIFIER	n.87537897C>T	U6-5S_rRNA
Chr2	87538857	A	C	heterozygous	intergenic_region	MODIFIER	n.87538857A>C	U6-5S_rRNA
Chr2	87538917	A	G	heterozygous	intergenic_region	MODIFIER	n.87538917A>G	U6-5S_rRNA
Chr2	87539883	T	C	heterozygous	intergenic_region	MODIFIER	n.87539883T>C	U6-5S_rRNA
Chr2	87539949	T	C	heterozygous	intergenic_region	MODIFIER	n.87539949T>C	U6-5S_rRNA
Chr2	87540780	G	C	heterozygous	intergenic_region	MODIFIER	n.87540780G>C	U6-5S_rRNA
Chr2	87540943	G	A	homozygous	intergenic_region	MODIFIER	n.87540943G>A	U6-5S_rRNA
Chr2	87541058	A	G	heterozygous	intergenic_region	MODIFIER	n.87541058A>G	U6-5S_rRNA
Chr2	87541091	C	CT	heterozygous	intergenic_region	MODIFIER	n.87541091_87541092insT	U6-5S_rRNA
Chr2	87541964	T	C	heterozygous	downstream_gene_variant	MODIFIER	n.*4900A>G	5S_rRNA
Chr2	87542854	T	C	heterozygous	downstream_gene_variant	MODIFIER	n.*4010A>G	5S_rRNA
Chr2	87543328	C	T	heterozygous	downstream_gene_variant	MODIFIER	n.*3536G>A	5S_rRNA
Chr2	87544698	C	T	heterozygous	downstream_gene_variant	MODIFIER	n.*2166G>A	5S_rRNA
Chr2	87545256	C	T	heterozygous	downstream_gene_variant	MODIFIER	n.*1608G>A	5S_rRNA
Chr2	87546707	CA	C	heterozygous	downstream_gene_variant	MODIFIER	n.*156delT	5S_rRNA
Chr2	87553069	C	T	heterozygous	intergenic_region	MODIFIER	n.87553069C>T	5S_rRNA-U6
Chr2	87582819	A	G	heterozygous	intergenic_region	MODIFIER	n.87582819A>G	5S_rRNA-U6
Chr2	87583281	C	T	heterozygous	intergenic_region	MODIFIER	n.87583281C>T	5S_rRNA-U6
Chr2	87583286	A	T	heterozygous	intergenic_region	MODIFIER	n.87583286A>T	5S_rRNA-U6
Chr2	87583678	T	G	heterozygous	intergenic_region	MODIFIER	n.87583678T>G	5S_rRNA-U6
Chr2	87583738	T	C	heterozygous	intergenic_region	MODIFIER	n.87583738T>C	5S_rRNA-U6
Chr2	87584005	T	A	heterozygous	intergenic_region	MODIFIER	n.87584005T>A	5S_rRNA-U6
Chr2	87584329	A	G	heterozygous	intergenic_region	MODIFIER	n.87584329A>G	5S_rRNA-U6
Chr2	87584594	G	A	heterozygous	intergenic_region	MODIFIER	n.87584594G>A	5S_rRNA-U6
Chr2	87584734	G	A	heterozygous	intergenic_region	MODIFIER	n.87584734G>A	5S_rRNA-U6
Chr2	87584836	T	C	heterozygous	intergenic_region	MODIFIER	n.87584836T>C	5S_rRNA-U6
Chr2	87584932	G	C	heterozygous	intergenic_region	MODIFIER	n.87584932G>C	5S_rRNA-U6
Chr2	87585106	G	C	heterozygous	intergenic_region	MODIFIER	n.87585106G>C	5S_rRNA-U6
Chr2	87585212	C	G	heterozygous	intergenic_region	MODIFIER	n.87585212C>G	5S_rRNA-U6
Chr2	87585707	G	T	heterozygous	intergenic_region	MODIFIER	n.87585707G>T	5S_rRNA-U6
Chr2	87787969	C	G	heterozygous	intergenic_region	MODIFIER	n.87787969C>G	5S_rRNA-U6
Chr2	87869315	T	C	heterozygous	intergenic_region	MODIFIER	n.87869315T>C	5S_rRNA-U6
Chr2	88265315	C	T	heterozygous	intron_variant	MODIFIER	c.1836+15109G>A	SATB2
Chr2	88384309	A	G	heterozygous	intron_variant	MODIFIER	c.443-17850T>C	SATB2
Chr2	88731882	A	G	heterozygous	intergenic_region	MODIFIER	n.88731882A>G	U6-FTCDNL1
Chr2	88742786	G	A	heterozygous	intergenic_region	MODIFIER	n.88742786G>A	U6-FTCDNL1
Chr2	90649527	G	A	heterozygous	intergenic_region	MODIFIER	n.90649527G>A	U6-ALS2
Chr2	96502739	C	T	heterozygous	intergenic_region	MODIFIER	n.96502739C>T	FZD5-PLEKHM3
Chr2	102549236	TG	T	heterozygous	intergenic_region	MODIFIER	n.102549237delG	SNORA11-ENSBTAG00000048219
Chr2	105994667	C	A	heterozygous	intergenic_region	MODIFIER	n.105994667C>A	TNP1-ENSBTAG00000044973
Chr2	106216646	AC	A	heterozygous	intergenic_region	MODIFIER	n.106216647delC	TNP1-ENSBTAG00000044973
Chr2	106216649	A	G	heterozygous	intergenic_region	MODIFIER	n.106216649A>G	TNP1-ENSBTAG00000044973
Chr2	106526764	C	A	heterozygous	intergenic_region	MODIFIER	n.106526764C>A	ENSBTAG00000044973-TNS1
Chr2	106637200	T	C	heterozygous	intron_variant	MODIFIER	c.4645+211A>G	TNS1
Chr2	106693529	T	A	heterozygous	intron_variant	MODIFIER	c.1201+15075A>T	TNS1
Chr2	106724684	G	C	heterozygous	intron_variant	MODIFIER	c.143+734C>G	TNS1
Chr2	106804173	A	T	heterozygous	intergenic_region	MODIFIER	n.106804173A>T	ENSBTAG00000045124-MGC157327
Chr2	106852918	C	G	heterozygous	intergenic_region	MODIFIER	n.106852918C>G	ENSBTAG00000045124-MGC157327
Chr2	106882724	G	C	heterozygous	synonymous_variant	LOW	c.555G>C	MGC157327
Chr2	106950650	G	A	heterozygous	intergenic_region	MODIFIER	n.106950650G>A	CXCR2-ARPC2
Chr2	107003699	T	G	heterozygous	intron_variant	MODIFIER	c.878+601T>G	ARPC2
Chr2	107250319	T	C	heterozygous	upstream_gene_variant	MODIFIER	c.-4453A>G	USP37
Chr2	107366431	A	G	heterozygous	intron_variant	MODIFIER	c.1380+1021A>G	STK36
Chr2	107378594	G	A	heterozygous	synonymous_variant	LOW	c.2814G>A	STK36
Chr2	107436398	A	G	heterozygous	intergenic_region	MODIFIER	n.107436398A>G	TTLL4-CYP27A1
Chr2	107539432	A	G	heterozygous	intergenic_region	MODIFIER	n.107539432A>G	PRKAG3-WNT6
Chr2	107562215	C	T	heterozygous	upstream_gene_variant	MODIFIER	c.-2150C>T	WNT10A
Chr2	107638497	G	A	heterozygous	intergenic_region	MODIFIER	n.107638497G>A	CDK5R2-FEV
Chr2	107647003	C	G	heterozygous	synonymous_variant	LOW	c.459G>C	FEV
Chr2	107657582	T	C	heterozygous	intron_variant	MODIFIER	c.162-204A>G	CRYBA2
Chr2	107942348	G	A	heterozygous	synonymous_variant	LOW	c.1233G>A	TUBA1D
Chr2	108083444	G	T	heterozygous	downstream_gene_variant	MODIFIER	c.*1668G>T	DES
Chr2	108120902	C	T	heterozygous	intron_variant	MODIFIER	c.2885-35C>T	SPEG
Chr2	108123567	C	G	heterozygous	intron_variant	MODIFIER	c.3718+450C>G	SPEG
Chr2	108158513	C	T	heterozygous	intron_variant	MODIFIER	c.621-205C>T	GMPPA
Chr2	108212625	C	G	heterozygous	downstream_gene_variant	MODIFIER	c.*4106G>C	OBSL1
Chr2	108277099	A	C	heterozygous	missense_variant	MODERATE	c.922A>C	SLC4A3
Chr2	108391941	C	G	heterozygous	intergenic_region	MODIFIER	n.108391941C>G	SLC4A3-ENSBTAG00000037288
Chr2	108410383	AAGGAGTATTAAAAAT	A	heterozygous	intergenic_region	MODIFIER	n.108410384_108410398delAGGAGTATTAAAAAT	SLC4A3-ENSBTAG00000037288
Chr2	108451229	C	G	heterozygous	intergenic_region	MODIFIER	n.108451229C>G	SLC4A3-ENSBTAG00000037288
Chr2	108661416	G	T	heterozygous	intergenic_region	MODIFIER	n.108661416G>T	ENSBTAG00000037288-EPHA4
Chr2	108777162	T	G	heterozygous	intergenic_region	MODIFIER	n.108777162T>G	ENSBTAG00000037288-EPHA4
Chr2	108953501	G	A	heterozygous	intergenic_region	MODIFIER	n.108953501G>A	ENSBTAG00000037288-EPHA4
Chr2	109105230	T	C	heterozygous	intergenic_region	MODIFIER	n.109105230T>C	ENSBTAG00000037288-EPHA4
Chr2	109109356	G	C	heterozygous	intergenic_region	MODIFIER	n.109109356G>C	ENSBTAG00000037288-EPHA4
Chr2	109167349	ACCCCTCTAAGTCTGCAATT	A	heterozygous	intergenic_region	MODIFIER	n.109167350_109167368delCCCCTCTAAGTCTGCAATT	ENSBTAG00000037288-EPHA4
Chr2	109183777	A	C	heterozygous	intergenic_region	MODIFIER	n.109183777A>C	ENSBTAG00000037288-EPHA4
Chr2	109191103	A	T	heterozygous	intergenic_region	MODIFIER	n.109191103A>T	ENSBTAG00000037288-EPHA4
Chr2	109214814	C	T	heterozygous	intergenic_region	MODIFIER	n.109214814C>T	ENSBTAG00000037288-EPHA4
Chr2	109263706	C	A	heterozygous	intergenic_region	MODIFIER	n.109263706C>A	ENSBTAG00000037288-EPHA4
Chr2	109424471	A	G	heterozygous	intergenic_region	MODIFIER	n.109424471A>G	ENSBTAG00000037288-EPHA4
Chr2	109520096	A	G	heterozygous	intergenic_region	MODIFIER	n.109520096A>G	ENSBTAG00000037288-EPHA4
Chr2	109534704	TGTCC	T	heterozygous	intergenic_region	MODIFIER	n.109534705_109534708delGTCC	ENSBTAG00000037288-EPHA4
Chr2	109718239	C	T	heterozygous	intergenic_region	MODIFIER	n.109718239C>T	ENSBTAG00000037288-EPHA4
Chr2	109718241	A	T	heterozygous	intergenic_region	MODIFIER	n.109718241A>T	ENSBTAG00000037288-EPHA4
Chr2	109821222	G	A	heterozygous	intergenic_region	MODIFIER	n.109821222G>A	ENSBTAG00000037288-EPHA4
Chr2	110000996	T	C	heterozygous	intergenic_region	MODIFIER	n.110000996T>C	ENSBTAG00000037288-EPHA4
Chr2	110099864	A	G	heterozygous	intergenic_region	MODIFIER	n.110099864A>G	ENSBTAG00000037288-EPHA4
Chr2	110106649	TG	T	heterozygous	intergenic_region	MODIFIER	n.110106650delG	ENSBTAG00000037288-EPHA4
Chr2	110109175	C	G	heterozygous	intergenic_region	MODIFIER	n.110109175C>G	ENSBTAG00000037288-EPHA4
Chr2	110165511	A	C	heterozygous	intergenic_region	MODIFIER	n.110165511A>C	ENSBTAG00000037288-EPHA4
Chr2	110235357	G	C	heterozygous	intergenic_region	MODIFIER	n.110235357G>C	ENSBTAG00000037288-EPHA4
Chr2	110384200	T	C	heterozygous	intron_variant	MODIFIER	c.823+12941A>G	EPHA4
Chr2	110495695	G	A	heterozygous	intergenic_region	MODIFIER	n.110495695G>A	EPHA4-U6
Chr2	110591966	C	T	heterozygous	intergenic_region	MODIFIER	n.110591966C>T	EPHA4-U6
Chr2	112090335	A	T	heterozygous	intergenic_region	MODIFIER	n.112090335A>T	U6atac-U6
Chr2	112489381	G	A	heterozygous	intergenic_region	MODIFIER	n.112489381G>A	U6-SCG2
Chr2	116686335	TC	T	heterozygous	intergenic_region	MODIFIER	n.116686336delC	ENSBTAG00000007127-CCL20
Chr2	116821404	A	G	heterozygous	intron_variant	MODIFIER	c.540+1358A>G	DAW1
Chr2	116838229	A	G	heterozygous	intron_variant	MODIFIER	c.1208-890A>G	DAW1
Chr2	116849820	G	C	heterozygous	intergenic_region	MODIFIER	n.116849820G>C	DAW1-SPHKAP
Chr2	116983509	TCA	T	heterozygous	intergenic_region	MODIFIER	n.116983510_116983511delCA	SPHKAP-ENSBTAG00000010035
Chr2	117003072	C	T	heterozygous	intergenic_region	MODIFIER	n.117003072C>T	SPHKAP-ENSBTAG00000010035
Chr2	117027649	A	T	heterozygous	intergenic_region	MODIFIER	n.117027649A>T	SPHKAP-ENSBTAG00000010035
Chr2	117061545	A	G	heterozygous	intergenic_region	MODIFIER	n.117061545A>G	SPHKAP-ENSBTAG00000010035
Chr2	117109095	C	A	heterozygous	intergenic_region	MODIFIER	n.117109095C>A	SPHKAP-ENSBTAG00000010035
Chr2	117130894	G	A	heterozygous	intergenic_region	MODIFIER	n.117130894G>A	SPHKAP-ENSBTAG00000010035
Chr2	117217242	T	C	heterozygous	intergenic_region	MODIFIER	n.117217242T>C	SPHKAP-ENSBTAG00000010035
Chr2	117505745	G	A	heterozygous	intergenic_region	MODIFIER	n.117505745G>A	ENSBTAG00000010035-PID1
Chr2	121792524	AG	A	heterozygous	intron_variant	MODIFIER	c.1227+955delG	SYNC
Chr2	122787069	C	T	heterozygous	downstream_gene_variant	MODIFIER	c.*3475C>T	FABP3
Chr2	122792732	AGTCCT	A	heterozygous	intron_variant	MODIFIER	c.564+5264_564+5268delAGGAC	ZCCHC17
Chr2	127164010	C	T	heterozygous	downstream_gene_variant	MODIFIER	c.*1469G>A	RPS6KA1
Chr2	134009351	G	A	heterozygous	missense_variant	MODERATE	c.1367G>A	EMC1
Chr2	134078429	C	T	heterozygous	upstream_gene_variant	MODIFIER	c.-3100C>T	UBR4
Chr2	134095288	C	T	heterozygous	intron_variant	MODIFIER	c.5581-215C>T	UBR4
Chr2	134191864	C	T	heterozygous	intergenic_region	MODIFIER	n.134191864C>T	UBR4-U3
Chr2	134279831	G	A	heterozygous	intergenic_region	MODIFIER	n.134279831G>A	U3-U1
Chr2	134451587	T	C	heterozygous	intergenic_region	MODIFIER	n.134451587T>C	TAS1R2-PAX7
Chr2	134454958	A	T	heterozygous	intergenic_region	MODIFIER	n.134454958A>T	TAS1R2-PAX7
Chr2	134458011	G	T	heterozygous	intergenic_region	MODIFIER	n.134458011G>T	TAS1R2-PAX7
Chr2	134458437	G	A	heterozygous	intergenic_region	MODIFIER	n.134458437G>A	TAS1R2-PAX7
Chr2	134462817	A	G	heterozygous	intergenic_region	MODIFIER	n.134462817A>G	TAS1R2-PAX7
Chr2	134472016	C	T	heterozygous	intergenic_region	MODIFIER	n.134472016C>T	TAS1R2-PAX7
Chr2	134476147	G	A	heterozygous	intergenic_region	MODIFIER	n.134476147G>A	TAS1R2-PAX7
Chr2	134476721	TC	T	heterozygous	intergenic_region	MODIFIER	n.134476722delC	TAS1R2-PAX7
Chr2	134564298	C	A	heterozygous	intron_variant	MODIFIER	c.587-3803G>T	PAX7
Chr2	134661769	A	G	heterozygous	intergenic_region	MODIFIER	n.134661769A>G	PAX7-KLHDC7A
Chr2	134733980	T	G	heterozygous	intergenic_region	MODIFIER	n.134733980T>G	PAX7-KLHDC7A
Chr2	134865097	G	A	heterozygous	intron_variant	MODIFIER	c.1052-122C>T	IGSF21
Chr2	134882105	C	T	heterozygous	intron_variant	MODIFIER	c.143-1322G>A	IGSF21
Chr2	134942695	T	C	heterozygous	intergenic_region	MODIFIER	n.134942695T>C	IGSF21-ACTL8
Chr2	134951483	C	T	heterozygous	intergenic_region	MODIFIER	n.134951483C>T	IGSF21-ACTL8
Chr2	134989273	G	A	heterozygous	intergenic_region	MODIFIER	n.134989273G>A	IGSF21-ACTL8
Chr2	135057763	G	A	heterozygous	intergenic_region	MODIFIER	n.135057763G>A	IGSF21-ACTL8
Chr2	135064809	T	C	heterozygous	intergenic_region	MODIFIER	n.135064809T>C	IGSF21-ACTL8
Chr2	135124406	G	T	heterozygous	intergenic_region	MODIFIER	n.135124406G>T	IGSF21-ACTL8
Chr2	135131784	C	T	heterozygous	intergenic_region	MODIFIER	n.135131784C>T	IGSF21-ACTL8
Chr2	135178067	G	A	heterozygous	intergenic_region	MODIFIER	n.135178067G>A	IGSF21-ACTL8
Chr2	135224763	G	A	heterozygous	intergenic_region	MODIFIER	n.135224763G>A	IGSF21-ACTL8
Chr2	135272254	A	G	heterozygous	intergenic_region	MODIFIER	n.135272254A>G	IGSF21-ACTL8
Chr2	135272271	G	C	heterozygous	intergenic_region	MODIFIER	n.135272271G>C	IGSF21-ACTL8
Chr2	135274896	G	A	heterozygous	intergenic_region	MODIFIER	n.135274896G>A	IGSF21-ACTL8
Chr2	135277553	G	A	heterozygous	intergenic_region	MODIFIER	n.135277553G>A	IGSF21-ACTL8
Chr2	135279494	C	G	heterozygous	intergenic_region	MODIFIER	n.135279494C>G	IGSF21-ACTL8
Chr2	135279639	T	C	heterozygous	intergenic_region	MODIFIER	n.135279639T>C	IGSF21-ACTL8
Chr2	135280542	G	A	heterozygous	intergenic_region	MODIFIER	n.135280542G>A	IGSF21-ACTL8
Chr2	135280846	G	T	heterozygous	intergenic_region	MODIFIER	n.135280846G>T	IGSF21-ACTL8
Chr2	135381291	C	G	heterozygous	intergenic_region	MODIFIER	n.135381291C>G	IGSF21-ACTL8
Chr2	135402810	C	T	heterozygous	intergenic_region	MODIFIER	n.135402810C>T	IGSF21-ACTL8
Chr2	135468266	C	T	heterozygous	intergenic_region	MODIFIER	n.135468266C>T	ACTL8-ARHGEF10L
Chr2	135536361	G	A	heterozygous	intergenic_region	MODIFIER	n.135536361G>A	ACTL8-ARHGEF10L
Chr2	135572387	C	T	heterozygous	intron_variant	MODIFIER	c.2878-5132G>A	ARHGEF10L
Chr2	135574378	C	T	heterozygous	intron_variant	MODIFIER	c.2878-7123G>A	ARHGEF10L
Chr2	135582880	C	T	heterozygous	intron_variant	MODIFIER	c.2877+2830G>A	ARHGEF10L
Chr2	135653472	G	T	heterozygous	intron_variant	MODIFIER	c.261-2274C>A	ARHGEF10L
Chr2	135655682	G	A	heterozygous	intron_variant	MODIFIER	c.261-4484C>T	ARHGEF10L
Chr2	135772643	C	A	heterozygous	intergenic_region	MODIFIER	n.135772643C>A	ARHGEF10L-RCC2
Chr2	135840220	TGGCTG	T	heterozygous	intron_variant	MODIFIER	c.1555+102_1555+106delCAGCC	PADI4
Chr2	135899398	C	T	heterozygous	intron_variant	MODIFIER	c.1307+354G>A	PADI3
Chr2	135906191	C	T	heterozygous	missense_variant	MODERATE	c.622G>A	PADI3
Chr2	135909329	C	A	heterozygous	intron_variant	MODIFIER	c.347-639G>T	PADI3
Chr2	135973809	C	T	heterozygous	intergenic_region	MODIFIER	n.135973809C>T	PADI1-5S_rRNA
Chr2	136000862	G	A	heterozygous	intergenic_region	MODIFIER	n.136000862G>A	PADI1-5S_rRNA
Chr2	136057307	C	T	heterozygous	intron_variant	MODIFIER	c.98+7492C>T	PADI2
Chr2	136151315	G	A	heterozygous	intron_variant	MODIFIER	c.643-495G>A	SDHB
Chr2	136194558	G	A	heterozygous	synonymous_variant	LOW	c.5811C>T	CROCC
Chr2	136234726	G	A	heterozygous	intron_variant	MODIFIER	c.307-896C>T	CROCC
Chr2	136270842	G	A	heterozygous	upstream_gene_variant	MODIFIER	c.-4454C>T	NECAP2
Chr2	136324228	G	GT	heterozygous	intron_variant	MODIFIER	c.52-2867_52-2866insA	SZRD1
Chr2	136331421	G	C	heterozygous	intron_variant	MODIFIER	c.51+6357C>G	SZRD1
Chr2	136337464	G	A	heterozygous	upstream_gene_variant	MODIFIER	c.-10859G>A	ENSBTAG00000047837
Chr2	136498229	G	T	heterozygous	intergenic_region	MODIFIER	n.136498229G>T	ARHGEF19-EPHA2
Chr2	136572674	C	T	heterozygous	intergenic_region	MODIFIER	n.136572674C>T	EPHA2-U6
Chr2	136622822	C	T	heterozygous	intron_variant	MODIFIER	c.1623-376G>A	ENSBTAG00000034674
Chr2	136686914	C	T	heterozygous	intergenic_region	MODIFIER	n.136686914C>T	C2H1orf64-5S_rRNA
Chr2	136772838	C	T	heterozygous	intergenic_region	MODIFIER	n.136772838C>T	C2H1orf64-5S_rRNA
Chr2	136794508	G	A	heterozygous	intergenic_region	MODIFIER	n.136794508G>A	C2H1orf64-5S_rRNA
Chr2	137059306	T	A	heterozygous	intergenic_region	MODIFIER
Chr2	137059307	G	C	heterozygous	intergenic_region	MODIFIER
Chr3	1067530	T	G	heterozygous	intron_variant	MODIFIER	c.474+1292A>C	RCSD1
Chr3	1494923	G	T	heterozygous	intergenic_region	MODIFIER	n.1494923G>T	POU2F1-DUSP27
Chr3	1494924	T	C	heterozygous	intergenic_region	MODIFIER	n.1494924T>C	POU2F1-DUSP27
Chr3	1737947	A	G	heterozygous	intron_variant	MODIFIER	c.44-5833A>G	GPA33
Chr3	2111166	C	A	heterozygous	intron_variant	MODIFIER	c.*13-2139G>T	POGK
Chr3	2205610	T	A	heterozygous	intergenic_region	MODIFIER	n.2205610T>A	POGK-ENSBTAG00000022504
Chr3	2238601	C	A	heterozygous	intergenic_region	MODIFIER	n.2238601C>A	POGK-ENSBTAG00000022504
Chr3	2979582	C	A	heterozygous	intergenic_region	MODIFIER	n.2979582C>A	FAM78B-UCK2
Chr3	3185578	A	G	heterozygous	intron_variant	MODIFIER	c.256-244A>G	TMCO1
Chr3	3266456	G	A	heterozygous	intron_variant	MODIFIER	c.520+613G>A	ALDH9A1
Chr3	3354038	C	T	heterozygous	intergenic_region	MODIFIER	n.3354038C>T	MGST3-LRRC52
Chr3	3494056	C	T	heterozygous	intergenic_region	MODIFIER	n.3494056C>T	LRRC52-RXRG
Chr3	3654626	G	A	heterozygous	intergenic_region	MODIFIER	n.3654626G>A	RXRG-LMX1A
Chr3	3974997	GT	G	heterozygous	intergenic_region	MODIFIER	n.3974998delT	LMX1A-PBX1
Chr3	4129832	G	T	heterozygous	intergenic_region	MODIFIER	n.4129832G>T	LMX1A-PBX1
Chr3	4202564	A	C	heterozygous	intergenic_region	MODIFIER	n.4202564A>C	LMX1A-PBX1
Chr3	4445779	C	T	heterozygous	intron_variant	MODIFIER	c.265+77981G>A	PBX1
Chr3	9683559	C	T	heterozygous	intergenic_region	MODIFIER	n.9683559C>T	ATP1A2-IGSF8
Chr3	9685758	C	T	heterozygous	intergenic_region	MODIFIER	n.9685758C>T	ATP1A2-IGSF8
Chr3	9685759	A	G	heterozygous	intergenic_region	MODIFIER	n.9685759A>G	ATP1A2-IGSF8
Chr3	9685762	T	C	heterozygous	intergenic_region	MODIFIER	n.9685762T>C	ATP1A2-IGSF8
Chr3	9685765	T	C	heterozygous	intergenic_region	MODIFIER	n.9685765T>C	ATP1A2-IGSF8
Chr3	9996166	A	C	heterozygous	intron_variant	MODIFIER	c.1009+16T>G	FCRL6
Chr3	10019219	T	C	heterozygous	intergenic_region	MODIFIER	n.10019219T>C	FCRL6-DUSP23
Chr3	10148411	T	C	heterozygous	intergenic_region	MODIFIER	n.10148411T>C	CRP-ENSBTAG00000046656
Chr3	10149949	A	G	heterozygous	intergenic_region	MODIFIER	n.10149949A>G	CRP-ENSBTAG00000046656
Chr3	10157915	C	T	heterozygous	intergenic_region	MODIFIER	n.10157915C>T	CRP-ENSBTAG00000046656
Chr3	10177446	C	A	heterozygous	intergenic_region	MODIFIER	n.10177446C>A	CRP-ENSBTAG00000046656
Chr3	10204493	G	C	heterozygous	intergenic_region	MODIFIER	n.10204493G>C	CRP-ENSBTAG00000046656
Chr3	10217143	C	A	heterozygous	intergenic_region	MODIFIER	n.10217143C>A	CRP-ENSBTAG00000046656
Chr3	10237890	G	T	heterozygous	upstream_gene_variant	MODIFIER	c.-812C>A	ENSBTAG00000046656
Chr3	10474678	T	A	heterozygous	intergenic_region	MODIFIER	n.10474678T>A	ENSBTAG00000020765-ENSBTAG00000046748
Chr3	10486696	A	T	heterozygous	intergenic_region	MODIFIER	n.10486696A>T	ENSBTAG00000020765-ENSBTAG00000046748
Chr3	10567501	A	ATG	heterozygous	intergenic_region	MODIFIER	n.10567501_10567502insTG	FCER1A-ENSBTAG00000022528
Chr3	10585190	A	G	heterozygous	upstream_gene_variant	MODIFIER	c.-2518T>C	MPTX
Chr3	10699874	G	A	heterozygous	intergenic_region	MODIFIER	n.10699874G>A	ENSBTAG00000045271-ENSBTAG00000011511
Chr3	10747041	A	C	heterozygous	intergenic_region	MODIFIER	n.10747041A>C	ENSBTAG00000045271-ENSBTAG00000011511
Chr3	11131559	C	T	heterozygous	intron_variant	MODIFIER	c.2033-538C>T	SPTA1
Chr3	11139695	G	C	heterozygous	intron_variant	MODIFIER	c.2214+7417G>C	SPTA1
Chr3	11169376	C	A	heterozygous	intron_variant	MODIFIER	c.3564-939C>A	SPTA1
Chr3	11331133	T	G	heterozygous	intergenic_region	MODIFIER	n.11331133T>G	ENSBTAG00000038669-OR6P1
Chr3	11420752	C	A	heterozygous	intergenic_region	MODIFIER	n.11420752C>A	ENSBTAG00000023247-OR10K1
Chr3	11438768	A	G	heterozygous	upstream_gene_variant	MODIFIER	c.-2279T>C	OR10K1
Chr3	11451749	C	A	heterozygous	intergenic_region	MODIFIER	n.11451749C>A	OR10K1-OR10K2
Chr3	11746669	G	A	heterozygous	intergenic_region	MODIFIER	n.11746669G>A	CD1E-CD1B5
Chr3	11758071	T	C	heterozygous	upstream_gene_variant	MODIFIER	c.-2128A>G	CD1B5
Chr3	11858966	T	C	heterozygous	intergenic_region	MODIFIER	n.11858966T>C	CD1B3-ENSBTAG00000038426
Chr3	11876840	T	A	heterozygous	downstream_gene_variant	MODIFIER	c.*4792A>T	ENSBTAG00000038426
Chr3	12075229	A	G	heterozygous	intergenic_region	MODIFIER	n.12075229A>G	CD1A-ENSBTAG00000047988
Chr3	12086201	C	A	heterozygous	intergenic_region	MODIFIER	n.12086201C>A	CD1A-ENSBTAG00000047988
Chr3	12086543	A	G	heterozygous	intergenic_region	MODIFIER	n.12086543A>G	CD1A-ENSBTAG00000047988
Chr3	12143353	G	A	heterozygous	missense_variant	MODERATE	c.794C>T	CD1D
Chr3	13213347	G	C	heterozygous	intergenic_region	MODIFIER	n.13213347G>C	ENSBTAG00000044474-ETV3
Chr3	13393951	G	A	heterozygous	intergenic_region	MODIFIER	n.13393951G>A	ENSBTAG00000044474-ETV3
Chr3	13401696	A	G	heterozygous	intergenic_region	MODIFIER	n.13401696A>G	ENSBTAG00000044474-ETV3
Chr3	13447733	G	A	heterozygous	intergenic_region	MODIFIER	n.13447733G>A	ENSBTAG00000044474-ETV3
Chr3	13469218	C	A	heterozygous	intergenic_region	MODIFIER	n.13469218C>A	ENSBTAG00000044474-ETV3
Chr3	13479257	A	G	heterozygous	intergenic_region	MODIFIER	n.13479257A>G	ENSBTAG00000044474-ETV3
Chr3	13582881	T	C	heterozygous	intergenic_region	MODIFIER	n.13582881T>C	ENSBTAG00000044474-ETV3
Chr3	13593034	A	G	heterozygous	intergenic_region	MODIFIER	n.13593034A>G	ENSBTAG00000044474-ETV3
Chr3	13593069	T	C	heterozygous	intergenic_region	MODIFIER	n.13593069T>C	ENSBTAG00000044474-ETV3
Chr3	13596732	A	G	heterozygous	intergenic_region	MODIFIER	n.13596732A>G	ENSBTAG00000044474-ETV3
Chr3	13596758	G	A	heterozygous	intergenic_region	MODIFIER	n.13596758G>A	ENSBTAG00000044474-ETV3
Chr3	13599284	T	A	heterozygous	intergenic_region	MODIFIER	n.13599284T>A	ENSBTAG00000044474-ETV3
Chr3	13619908	G	A	heterozygous	intergenic_region	MODIFIER	n.13619908G>A	ENSBTAG00000044474-ETV3
Chr3	13623669	G	A	heterozygous	intergenic_region	MODIFIER	n.13623669G>A	ENSBTAG00000044474-ETV3
Chr3	13806710	GTTC	G	heterozygous	intergenic_region	MODIFIER	n.13806711_13806713delTTC	ETV3L-ARHGEF11
Chr3	13978701	G	A	heterozygous	intron_variant	MODIFIER	c.594-527C>T	C3H1ORF92
Chr3	13981330	G	C	heterozygous	intron_variant	MODIFIER	c.164-83C>G	C3H1ORF92
Chr3	14005275	G	A	heterozygous	intron_variant	MODIFIER	c.-207+1828C>T	PEAR1
Chr3	14160394	C	T	heterozygous	downstream_gene_variant	MODIFIER	c.*1933C>T	ISG20L2
Chr3	16297170	G	A	heterozygous	upstream_gene_variant	MODIFIER	c.-2545C>T	AQP10
Chr3	16432294	C	T	heterozygous	intron_variant	MODIFIER	c.1242+7920C>T	NUP210L
Chr3	16571403	T	TA	heterozygous	intergenic_region	MODIFIER	n.16571403_16571404insA	DENND4B-GATAD2B
Chr3	18700044	G	T	heterozygous	intergenic_region	MODIFIER	n.18700044G>T	TCHHL1-7SK
Chr3	18786120	T	C	heterozygous	intergenic_region	MODIFIER	n.18786120T>C	S100A11-S100A10
Chr3	19037050	AT	A	heterozygous	intron_variant	MODIFIER	c.-14+5993delT	TDRKH
Chr3	19056409	T	C	heterozygous	upstream_gene_variant	MODIFIER	c.-3968T>C	MRPL9
Chr3	19199823	C	T	heterozygous	intron_variant	MODIFIER	c.311+4370G>A	SNX27
Chr3	19210925	G	A	heterozygous	intergenic_region	MODIFIER	n.19210925G>A	SNX27-TUFT1
Chr3	19219596	C	A	heterozygous	intergenic_region	MODIFIER	n.19219596C>A	SNX27-TUFT1
Chr3	19806925	T	C	heterozygous	upstream_gene_variant	MODIFIER	c.-299A>G	PRUNE
Chr3	21067704	C	A	heterozygous	intergenic_region	MODIFIER	n.21067704C>A	ENSBTAG00000022741-ENSBTAG00000027263
Chr3	21324367	T	C	homozygous	intergenic_region	MODIFIER	n.21324367T>C	U1-U1
Chr3	21519472	A	C	heterozygous	upstream_gene_variant	MODIFIER	c.-12054T>G	POLR3GL
Chr3	21816870	T	C	heterozygous	intron_variant	MODIFIER	c.728-441A>G	GPR89
Chr3	21820130	G	C	heterozygous	intron_variant	MODIFIER	c.618-1697C>G	GPR89
Chr3	21977511	C	T	heterozygous	intergenic_region	MODIFIER	n.21977511C>T	GJA8-GJA5
Chr3	22248854	A	T	heterozygous	intergenic_region	MODIFIER	n.22248854A>T	BCL9-ENSBTAG00000046242
Chr3	22280302	A	T	heterozygous	intergenic_region	MODIFIER	n.22280302A>T	BCL9-ENSBTAG00000046242
Chr3	22394987	T	C	heterozygous	intergenic_region	MODIFIER	n.22394987T>C	ENSBTAG00000046872-ENSBTAG00000046766
Chr3	22401892	T	C	heterozygous	intergenic_region	MODIFIER	n.22401892T>C	ENSBTAG00000046872-ENSBTAG00000046766
Chr3	22403283	A	AGT	heterozygous	intergenic_region	MODIFIER	n.22403283_22403284insGT	ENSBTAG00000046872-ENSBTAG00000046766
Chr3	22418956	G	A	heterozygous	intergenic_region	MODIFIER	n.22418956G>A	ENSBTAG00000046872-ENSBTAG00000046766
Chr3	22427797	A	G	heterozygous	intergenic_region	MODIFIER	n.22427797A>G	ENSBTAG00000046872-ENSBTAG00000046766
Chr3	22442372	G	A	heterozygous	missense_variant	MODERATE	c.223G>A	ENSBTAG00000046766
Chr3	22446240	G	T	heterozygous	downstream_gene_variant	MODIFIER	c.*3662G>T	ENSBTAG00000046766
Chr3	22450287	T	A	heterozygous	intergenic_region	MODIFIER	n.22450287T>A	ENSBTAG00000046766-U6
Chr3	22450921	GTT	G	heterozygous	intergenic_region	MODIFIER	n.22450922_22450923delTT	ENSBTAG00000046766-U6
Chr3	22451275	G	A	heterozygous	intergenic_region	MODIFIER	n.22451275G>A	ENSBTAG00000046766-U6
Chr3	22461725	T	C	heterozygous	intergenic_region	MODIFIER	n.22461725T>C	ENSBTAG00000046766-U6
Chr3	22464887	G	A	heterozygous	intergenic_region	MODIFIER	n.22464887G>A	ENSBTAG00000046766-U6
Chr3	22466944	C	T	heterozygous	intergenic_region	MODIFIER	n.22466944C>T	ENSBTAG00000046766-U6
Chr3	22470590	A	T	heterozygous	intergenic_region	MODIFIER	n.22470590A>T	ENSBTAG00000046766-U6
Chr3	22475393	G	A	heterozygous	intergenic_region	MODIFIER	n.22475393G>A	ENSBTAG00000046766-U6
Chr3	22500960	T	TA	heterozygous	intron_variant	MODIFIER	c.1709-1547_1709-1546insT	CHD1L
Chr3	22533577	C	CA	heterozygous	intron_variant	MODIFIER	c.134-436_134-435insT	CHD1L
Chr3	22537086	T	C	heterozygous	intron_variant	MODIFIER	c.134-3944A>G	CHD1L
Chr3	22539646	A	G	heterozygous	intron_variant	MODIFIER	c.134-6504T>C	CHD1L
Chr3	22549302	A	C	heterozygous	intron_variant	MODIFIER	c.133+1948T>G	CHD1L
Chr3	22549740	T	C	heterozygous	intron_variant	MODIFIER	c.133+1510A>G	CHD1L
Chr3	22612052	G	A	heterozygous	intron_variant	MODIFIER	c.1257-739G>A	FMO5
Chr3	22638236	T	C	heterozygous	intron_variant	MODIFIER	c.157-889T>C	PRKAB2
Chr3	22641391	C	A	heterozygous	intron_variant	MODIFIER	c.538+839C>A	PRKAB2
Chr3	22659238	C	T	heterozygous	intergenic_region	MODIFIER	n.22659238C>T	PRKAB2-U1
Chr3	22669300	T	C	heterozygous	intergenic_region	MODIFIER	n.22669300T>C	PRKAB2-U1
Chr3	22691840	C	T	heterozygous	intergenic_region	MODIFIER	n.22691840C>T	U1-U1
Chr3	22697239	C	T	heterozygous	intergenic_region	MODIFIER	n.22697239C>T	U1-U1
Chr3	22700301	G	A	heterozygous	intergenic_region	MODIFIER	n.22700301G>A	U1-U1
Chr3	22702894	G	T	heterozygous	intergenic_region	MODIFIER	n.22702894G>T	U1-U1
Chr3	22710052	T	C	heterozygous	intergenic_region	MODIFIER	n.22710052T>C	U1-U1
Chr3	22781267	CAG	C	heterozygous	intron_variant	MODIFIER	c.802+173_802+174delCT	ENSBTAG00000021104
Chr3	22781285	A	G	heterozygous	intron_variant	MODIFIER	c.802+157T>C	ENSBTAG00000021104
Chr3	22781289	A	G	heterozygous	intron_variant	MODIFIER	c.802+153T>C	ENSBTAG00000021104
Chr3	23361797	C	T	heterozygous	intron_variant	MODIFIER	c.155+3281C>T	NOTCH2
Chr3	24696373	T	C	heterozygous	intergenic_region	MODIFIER	n.24696373T>C	U6-SPAG17
Chr3	24792049	C	T	heterozygous	intergenic_region	MODIFIER	n.24792049C>T	U6-SPAG17
Chr3	24852250	CAGAG	C	heterozygous	intergenic_region	MODIFIER	n.24852251_24852254delAGAG	U6-SPAG17
Chr3	24933133	C	T	heterozygous	intergenic_region	MODIFIER	n.24933133C>T	U6-SPAG17
Chr3	25157719	C	T	heterozygous	intron_variant	MODIFIER	c.315+14235C>T	SPAG17
Chr3	25330357	G	C	heterozygous	intron_variant	MODIFIER	c.5992+1898G>C	SPAG17
Chr3	25506251	T	G	heterozygous	intergenic_region	MODIFIER	n.25506251T>G	GDAP2-FAM46C
Chr3	25534814	G	T	heterozygous	intergenic_region	MODIFIER	n.25534814G>T	GDAP2-FAM46C
Chr3	25564235	G	C	heterozygous	intergenic_region	MODIFIER	n.25564235G>C	GDAP2-FAM46C
Chr3	25726020	G	T	heterozygous	intergenic_region	MODIFIER	n.25726020G>T	FAM46C-MAN1A2
Chr3	25726063	AT	A	heterozygous	intergenic_region	MODIFIER	n.25726064delT	FAM46C-MAN1A2
Chr3	25726078	C	T	heterozygous	intergenic_region	MODIFIER	n.25726078C>T	FAM46C-MAN1A2
Chr3	25831356	A	G	heterozygous	intron_variant	MODIFIER	c.1800-10011T>C	MAN1A2
Chr3	26077936	A	C	heterozygous	intergenic_region	MODIFIER	n.26077936A>C	MAN1A2-VTCN1
Chr3	56387746	C	T	heterozygous	intergenic_region	MODIFIER	n.56387746C>T	ENSBTAG00000001873-LMO4
Chr3	66950456	C	A	heterozygous	intergenic_region	MODIFIER	n.66950456C>A	U6-FUBP1
Chr3	66950457	A	C	heterozygous	intergenic_region	MODIFIER	n.66950457A>C	U6-FUBP1
Chr3	67492211	A	C	heterozygous	intron_variant	MODIFIER	c.892-6689T>G	AK5
Chr3	72755745	A	G	heterozygous	intergenic_region	MODIFIER	n.72755745A>G	ENSBTAG00000006600-U6
Chr3	73066327	G	A	heterozygous	intergenic_region	MODIFIER	n.73066327G>A	U6-ENSBTAG00000005099
Chr3	73454671	G	A	heterozygous	intergenic_region	MODIFIER	n.73454671G>A	ENSBTAG00000005099-ZRANB2
Chr3	73698031	A	G	heterozygous	intergenic_region	MODIFIER	n.73698031A>G	ENSBTAG00000005099-ZRANB2
Chr3	73766877	G	T	heterozygous	intergenic_region	MODIFIER	n.73766877G>T	ENSBTAG00000005099-ZRANB2
Chr3	73779058	G	A	heterozygous	intergenic_region	MODIFIER	n.73779058G>A	ENSBTAG00000005099-ZRANB2
Chr3	73780984	G	A	heterozygous	intergenic_region	MODIFIER	n.73780984G>A	ENSBTAG00000005099-ZRANB2
Chr3	73781063	C	A	heterozygous	intergenic_region	MODIFIER	n.73781063C>A	ENSBTAG00000005099-ZRANB2
Chr3	73781347	TTTTAATATGC	T	heterozygous	intergenic_region	MODIFIER	n.73781348_73781357delTTTAATATGC	ENSBTAG00000005099-ZRANB2
Chr3	73781358	T	G	heterozygous	intergenic_region	MODIFIER	n.73781358T>G	ENSBTAG00000005099-ZRANB2
Chr3	75170790	A	T	heterozygous	intron_variant	MODIFIER	c.446-8795A>T	ANKRD13C
Chr3	75218855	T	G	heterozygous	intron_variant	MODIFIER	c.1230+4282T>G	ANKRD13C
Chr3	79765398	C	G	heterozygous	intron_variant	MODIFIER	c.281+53221G>C	MGC137454
Chr3	79776267	T	A	heterozygous	intron_variant	MODIFIER	c.281+42352A>T	MGC137454
Chr3	82115802	T	G	heterozygous	intergenic_region	MODIFIER	n.82115802T>G	ROR1-PGM1
Chr3	84330554	C	A	heterozygous	intron_variant	MODIFIER	c.3557+79G>T	INADL
Chr3	85992139	A	G	heterozygous	intergenic_region	MODIFIER	n.85992139A>G	U1-C1orf87
Chr3	98119289	C	T	heterozygous	intergenic_region	MODIFIER	n.98119289C>T	BEND5-AGBL4
Chr3	103390941	C	T	heterozygous	intron_variant	MODIFIER	c.1930-666G>A	CFAP57
Chr3	103426672	T	A	heterozygous	upstream_gene_variant	MODIFIER	c.-4466A>T	CFAP57
Chr3	103453099	C	G	heterozygous	intergenic_region	MODIFIER	n.103453099C>G	FAM183A-ENSBTAG00000037432
Chr3	103478023	G	A	heterozygous	upstream_gene_variant	MODIFIER	c.-2268G>A	ENSBTAG00000037432
Chr3	103481483	A	G	heterozygous	downstream_gene_variant	MODIFIER	c.*245A>G	ENSBTAG00000037432
Chr3	103485720	A	T	heterozygous	downstream_gene_variant	MODIFIER	c.*4482A>T	ENSBTAG00000037432
Chr3	103564242	G	C	heterozygous	intergenic_region	MODIFIER	n.103564242G>C	ENSBTAG00000001397-ENSBTAG00000023748
Chr3	103619901	T	C	heterozygous	intergenic_region	MODIFIER	n.103619901T>C	ENSBTAG00000037770-ENSBTAG00000037810
Chr3	103623966	G	C	heterozygous	intergenic_region	MODIFIER	n.103623966G>C	ENSBTAG00000037770-ENSBTAG00000037810
Chr3	103659436	C	T	heterozygous	intergenic_region	MODIFIER	n.103659436C>T	ENSBTAG00000037810-ENSBTAG00000007627
Chr3	103805458	CA	C	heterozygous	intergenic_region	MODIFIER	n.103805459delA	ENSBTAG00000012414-ENSBTAG00000023986
Chr3	103918982	G	A	heterozygous	intron_variant	MODIFIER	c.114+4295G>A	SLC2A1
Chr3	103967374	C	G	heterozygous	intergenic_region	MODIFIER	n.103967374C>G	SLC2A1-ZNF691
Chr3	104093249	C	T	heterozygous	intron_variant	MODIFIER	c.224-28C>T	CLDN19
Chr3	104131970	T	C	heterozygous	intron_variant	MODIFIER	c.167-498A>G	YBX1
Chr3	104212562	T	C	heterozygous	intron_variant	MODIFIER	c.426-570A>G	CCDC30
Chr3	104216305	C	T	heterozygous	intron_variant	MODIFIER	c.426-4313G>A	CCDC30
Chr3	104248524	C	T	heterozygous	intron_variant	MODIFIER	c.255+457G>A	CCDC30
Chr3	104278817	C	G	heterozygous	intergenic_region	MODIFIER	n.104278817C>G	CCDC30-PPCS
Chr3	104293767	C	T	heterozygous	intergenic_region	MODIFIER	n.104293767C>T	CCDC30-PPCS
Chr3	104539028	A	C	heterozygous	intron_variant	MODIFIER	c.399+2331A>C	FOXJ3
Chr3	104678163	A	G	heterozygous	intergenic_region	MODIFIER	n.104678163A>G	GUCA2B-HIVEP3
Chr3	104760273	C	T	heterozygous	intergenic_region	MODIFIER	n.104760273C>T	GUCA2B-HIVEP3
Chr3	104764179	G	A	heterozygous	intergenic_region	MODIFIER	n.104764179G>A	GUCA2B-HIVEP3
Chr3	104765968	C	A	heterozygous	intergenic_region	MODIFIER	n.104765968C>A	GUCA2B-HIVEP3
Chr3	104768034	G	A	heterozygous	intergenic_region	MODIFIER	n.104768034G>A	GUCA2B-HIVEP3
Chr3	104770330	C	T	heterozygous	intergenic_region	MODIFIER	n.104770330C>T	GUCA2B-HIVEP3
Chr3	104816548	T	G	heterozygous	intergenic_region	MODIFIER	n.104816548T>G	GUCA2B-HIVEP3
Chr3	104821556	A	AAG	homozygous	intergenic_region	MODIFIER	n.104821556_104821557insAG	GUCA2B-HIVEP3
Chr3	104842778	GCCACTGTTT	G	heterozygous	intergenic_region	MODIFIER	n.104842779_104842787delCCACTGTTT	GUCA2B-HIVEP3
Chr3	104844328	AG	A	heterozygous	intergenic_region	MODIFIER	n.104844329delG	GUCA2B-HIVEP3
Chr3	104846306	C	T	heterozygous	intergenic_region	MODIFIER	n.104846306C>T	GUCA2B-HIVEP3
Chr3	104846674	C	A	heterozygous	intergenic_region	MODIFIER	n.104846674C>A	GUCA2B-HIVEP3
Chr3	104847571	C	T	heterozygous	intergenic_region	MODIFIER	n.104847571C>T	GUCA2B-HIVEP3
Chr3	104849784	G	C	heterozygous	intergenic_region	MODIFIER	n.104849784G>C	GUCA2B-HIVEP3
Chr3	104918199	G	T	heterozygous	intergenic_region	MODIFIER	n.104918199G>T	GUCA2B-HIVEP3
Chr3	105372130	A	G	heterozygous	intergenic_region	MODIFIER	n.105372130A>G	EDN2-FOXO6
Chr3	105604291	G	A	heterozygous	intergenic_region	MODIFIER	n.105604291G>A	U6-SCMH1
Chr3	105629696	T	C	heterozygous	intergenic_region	MODIFIER	n.105629696T>C	U6-SCMH1
Chr3	106311644	T	C	heterozygous	downstream_gene_variant	MODIFIER	c.*1456A>G	SMAP2
Chr3	107038667	T	C	heterozygous	intron_variant	MODIFIER	c.84-1320T>C	HEYL
Chr3	107048934	G	A	heterozygous	downstream_gene_variant	MODIFIER	c.*3245G>A	HEYL
Chr3	108132502	T	C	heterozygous	intergenic_region	MODIFIER	n.108132502T>C	RRAGC-POU3F1
Chr3	108144667	G	A	heterozygous	intergenic_region	MODIFIER	n.108144667G>A	RRAGC-POU3F1
Chr3	108147928	T	C	heterozygous	intergenic_region	MODIFIER	n.108147928T>C	RRAGC-POU3F1
Chr3	108148328	C	T	heterozygous	intergenic_region	MODIFIER	n.108148328C>T	RRAGC-POU3F1
Chr3	108414575	G	A	heterozygous	intergenic_region	MODIFIER	n.108414575G>A	RRAGC-POU3F1
Chr3	108418167	C	T	heterozygous	intergenic_region	MODIFIER	n.108418167C>T	RRAGC-POU3F1
Chr3	108418478	C	T	heterozygous	intergenic_region	MODIFIER	n.108418478C>T	RRAGC-POU3F1
Chr3	108418975	C	T	heterozygous	intergenic_region	MODIFIER	n.108418975C>T	RRAGC-POU3F1
Chr3	108419927	AC	A	heterozygous	intergenic_region	MODIFIER	n.108419928delC	RRAGC-POU3F1
Chr3	108421973	G	A	heterozygous	intergenic_region	MODIFIER	n.108421973G>A	RRAGC-POU3F1
Chr3	108424259	C	T	heterozygous	intergenic_region	MODIFIER	n.108424259C>T	RRAGC-POU3F1
Chr3	108425606	G	A	heterozygous	intergenic_region	MODIFIER	n.108425606G>A	RRAGC-POU3F1
Chr3	108426738	T	C	heterozygous	intergenic_region	MODIFIER	n.108426738T>C	RRAGC-POU3F1
Chr3	108427012	G	T	heterozygous	intergenic_region	MODIFIER	n.108427012G>T	RRAGC-POU3F1
Chr3	108427357	A	G	heterozygous	intergenic_region	MODIFIER	n.108427357A>G	RRAGC-POU3F1
Chr3	108430850	C	T	heterozygous	intergenic_region	MODIFIER	n.108430850C>T	RRAGC-POU3F1
Chr3	108435180	G	C	heterozygous	intergenic_region	MODIFIER	n.108435180G>C	RRAGC-POU3F1
Chr3	108442049	A	C	heterozygous	intergenic_region	MODIFIER	n.108442049A>C	RRAGC-POU3F1
Chr3	108444797	G	C	heterozygous	intergenic_region	MODIFIER	n.108444797G>C	RRAGC-POU3F1
Chr3	108453700	G	A	heterozygous	intergenic_region	MODIFIER	n.108453700G>A	RRAGC-POU3F1
Chr3	108460942	G	A	heterozygous	intergenic_region	MODIFIER	n.108460942G>A	RRAGC-POU3F1
Chr3	108466681	C	T	heterozygous	intergenic_region	MODIFIER	n.108466681C>T	RRAGC-POU3F1
Chr3	108472903	C	T	heterozygous	intergenic_region	MODIFIER	n.108472903C>T	RRAGC-POU3F1
Chr3	108474559	G	A	heterozygous	intergenic_region	MODIFIER	n.108474559G>A	RRAGC-POU3F1
Chr3	108482183	A	C	heterozygous	intergenic_region	MODIFIER	n.108482183A>C	RRAGC-POU3F1
Chr3	108837680	C	T	heterozygous	intergenic_region	MODIFIER	n.108837680C>T	MGC166151-RSPO1
Chr3	109468707	C	T	heterozygous	intergenic_region	MODIFIER	n.109468707C>T	ZC3H12A-GRIK3
Chr3	109619918	C	T	heterozygous	intron_variant	MODIFIER	c.1212+4506C>T	GRIK3
Chr3	109644113	A	C	heterozygous	intron_variant	MODIFIER	c.1641-2369A>C	GRIK3
Chr3	109645554	G	GT	heterozygous	intron_variant	MODIFIER	c.1641-928_1641-927insT	GRIK3
Chr3	109645953	A	C	heterozygous	intron_variant	MODIFIER	c.1641-529A>C	GRIK3
Chr3	109646445	G	A	heterozygous	intron_variant	MODIFIER	c.1641-37G>A	GRIK3
Chr3	109649162	G	A	heterozygous	synonymous_variant	LOW	c.1941G>A	GRIK3
Chr3	109649233	T	A	heterozygous	intron_variant	MODIFIER	c.1977+35T>A	GRIK3
Chr3	109653083	G	A	heterozygous	intron_variant	MODIFIER	c.1977+3885G>A	GRIK3
Chr3	109667287	G	A	heterozygous	missense_variant	MODERATE	c.2629G>A	GRIK3
Chr3	109667289	C	G	heterozygous	synonymous_variant	LOW	c.2631C>G	GRIK3
Chr3	109689632	C	T	heterozygous	intergenic_region	MODIFIER	n.109689632C>T	GRIK3-CSF3R
Chr3	109690651	A	C	heterozygous	intergenic_region	MODIFIER	n.109690651A>C	GRIK3-CSF3R
Chr3	109690952	A	G	heterozygous	intergenic_region	MODIFIER	n.109690952A>G	GRIK3-CSF3R
Chr3	109692829	G	A	heterozygous	intergenic_region	MODIFIER	n.109692829G>A	GRIK3-CSF3R
Chr3	109696427	G	A	heterozygous	intergenic_region	MODIFIER	n.109696427G>A	GRIK3-CSF3R
Chr3	109696884	C	T	heterozygous	intergenic_region	MODIFIER	n.109696884C>T	GRIK3-CSF3R
Chr3	109710896	C	CCATG	heterozygous	intergenic_region	MODIFIER	n.109710896_109710897insCATG	GRIK3-CSF3R
Chr3	109749505	A	T	heterozygous	intergenic_region	MODIFIER	n.109749505A>T	GRIK3-CSF3R
Chr3	109848448	G	A	heterozygous	intergenic_region	MODIFIER	n.109848448G>A	GRIK3-CSF3R
Chr3	109875934	G	A	heterozygous	intergenic_region	MODIFIER	n.109875934G>A	GRIK3-CSF3R
Chr3	109904954	C	T	heterozygous	intergenic_region	MODIFIER	n.109904954C>T	GRIK3-CSF3R
Chr3	109935689	G	A	heterozygous	intergenic_region	MODIFIER	n.109935689G>A	GRIK3-CSF3R
Chr3	110072081	G	A	heterozygous	upstream_gene_variant	MODIFIER	c.-21681G>A	STK40
Chr3	110088890	C	T	heterozygous	intron_variant	MODIFIER	c.-8-4864C>T	STK40
Chr3	110105081	G	A	heterozygous	intron_variant	MODIFIER	c.739+409G>A	STK40
Chr3	110117640	C	A	heterozygous	upstream_gene_variant	MODIFIER	c.-1546C>A	EVA1B
Chr3	110200218	T	G	heterozygous	intron_variant	MODIFIER	c.-120+8218A>C	THRAP3
Chr3	110200224	A	C	heterozygous	intron_variant	MODIFIER	c.-120+8212T>G	THRAP3
Chr3	110327076	AAAAC	A	heterozygous	intergenic_region	MODIFIER	n.110327077_110327080delAAAC	TEKT2-AGO3
Chr3	110410162	C	T	heterozygous	intron_variant	MODIFIER	c.312+2006G>A	AGO3
Chr3	110516866	A	G	heterozygous	intergenic_region	MODIFIER	n.110516866A>G	EIF2C1-AGO4
Chr3	110868289	G	C	heterozygous	intron_variant	MODIFIER	c.1651-577G>C	KIAA0319L
Chr3	110949412	A	G	heterozygous	intron_variant	MODIFIER	c.3119-2276T>C	ZMYM4
Chr3	111200359	A	C	heterozygous	intron_variant	MODIFIER	c.-69+5324T>G	ZMYM1
Chr3	111231187	G	A	heterozygous	upstream_gene_variant	MODIFIER	c.-1309G>A	ENSBTAG00000021948
Chr3	111235744	A	G	heterozygous	intron_variant	MODIFIER	c.93+3156A>G	ENSBTAG00000021948
Chr3	111243428	G	A	heterozygous	intron_variant	MODIFIER	c.428+384G>A	ENSBTAG00000021948
Chr3	111247713	G	C	heterozygous	intron_variant	MODIFIER	c.795+569G>C	ENSBTAG00000021948
Chr3	111249937	G	T	heterozygous	intron_variant	MODIFIER	c.796-2058G>T	ENSBTAG00000021948
Chr3	111257757	A	G	heterozygous	intron_variant	MODIFIER	c.1810+549A>G	ENSBTAG00000021948
Chr3	111262767	T	G	heterozygous	intron_variant	MODIFIER	c.1986+2413T>G	ENSBTAG00000021948
Chr3	111264433	T	C	heterozygous	intron_variant	MODIFIER	c.1986+4079T>C	ENSBTAG00000021948
Chr3	111271634	T	C	heterozygous	intron_variant	MODIFIER	c.1987-652T>C	ENSBTAG00000021948
Chr3	111444437	G	A	heterozygous	intergenic_region	MODIFIER	n.111444437G>A	SMIM12-GJA4
Chr3	111570431	G	A	heterozygous	intergenic_region	MODIFIER	n.111570431G>A	GJB5-C1orf94
Chr3	111657197	C	T	heterozygous	intergenic_region	MODIFIER	n.111657197C>T	GJB5-C1orf94
Chr3	111674619	G	A	heterozygous	intergenic_region	MODIFIER	n.111674619G>A	GJB5-C1orf94
Chr3	111695564	T	C	heterozygous	intergenic_region	MODIFIER	n.111695564T>C	GJB5-C1orf94
Chr3	111753872	CTA	C	heterozygous	intergenic_region	MODIFIER	n.111753873_111753874delTA	GJB5-C1orf94
Chr3	111754520	T	C	heterozygous	intergenic_region	MODIFIER	n.111754520T>C	GJB5-C1orf94
Chr3	111761156	C	T	heterozygous	intergenic_region	MODIFIER	n.111761156C>T	GJB5-C1orf94
Chr3	111782710	A	G	heterozygous	intergenic_region	MODIFIER	n.111782710A>G	GJB5-C1orf94
Chr3	111784028	C	A	heterozygous	intergenic_region	MODIFIER	n.111784028C>A	GJB5-C1orf94
Chr3	111799992	C	A	heterozygous	intergenic_region	MODIFIER	n.111799992C>A	GJB5-C1orf94
Chr3	111808824	C	T	heterozygous	intergenic_region	MODIFIER	n.111808824C>T	GJB5-C1orf94
Chr3	111809423	G	A	heterozygous	intergenic_region	MODIFIER	n.111809423G>A	GJB5-C1orf94
Chr3	111830523	C	T	heterozygous	intergenic_region	MODIFIER	n.111830523C>T	GJB5-C1orf94
Chr3	111918841	C	T	heterozygous	intergenic_region	MODIFIER	n.111918841C>T	GJB5-C1orf94
Chr3	111937367	T	G	heterozygous	intergenic_region	MODIFIER	n.111937367T>G	GJB5-C1orf94
Chr3	111939228	G	T	heterozygous	intergenic_region	MODIFIER	n.111939228G>T	GJB5-C1orf94
Chr3	111939858	T	C	heterozygous	intergenic_region	MODIFIER	n.111939858T>C	GJB5-C1orf94
Chr3	111943058	AT	A	heterozygous	intergenic_region	MODIFIER	n.111943059delT	GJB5-C1orf94
Chr3	111945579	C	A	heterozygous	intergenic_region	MODIFIER	n.111945579C>A	GJB5-C1orf94
Chr3	111947863	T	C	heterozygous	intergenic_region	MODIFIER	n.111947863T>C	GJB5-C1orf94
Chr3	111948751	T	A	heterozygous	intergenic_region	MODIFIER	n.111948751T>A	GJB5-C1orf94
Chr3	111952570	C	T	heterozygous	intergenic_region	MODIFIER	n.111952570C>T	GJB5-C1orf94
Chr3	111954553	T	A	heterozygous	intergenic_region	MODIFIER	n.111954553T>A	GJB5-C1orf94
Chr3	111963125	C	A	heterozygous	intergenic_region	MODIFIER	n.111963125C>A	GJB5-C1orf94
Chr3	111965245	C	T	heterozygous	intergenic_region	MODIFIER	n.111965245C>T	GJB5-C1orf94
Chr3	111967026	A	G	heterozygous	intergenic_region	MODIFIER	n.111967026A>G	GJB5-C1orf94
Chr3	111968806	C	T	heterozygous	intergenic_region	MODIFIER	n.111968806C>T	GJB5-C1orf94
Chr3	111974121	CAAGCAG	C	heterozygous	intergenic_region	MODIFIER	n.111974122_111974127delAAGCAG	GJB5-C1orf94
Chr3	111974529	G	A	heterozygous	intergenic_region	MODIFIER	n.111974529G>A	GJB5-C1orf94
Chr3	111981309	AT	A	heterozygous	intergenic_region	MODIFIER	n.111981310delT	GJB5-C1orf94
Chr3	111985682	G	A	heterozygous	intergenic_region	MODIFIER	n.111985682G>A	GJB5-C1orf94
Chr3	111985765	G	A	heterozygous	intergenic_region	MODIFIER	n.111985765G>A	GJB5-C1orf94
Chr3	111985798	G	A	heterozygous	intergenic_region	MODIFIER	n.111985798G>A	GJB5-C1orf94
Chr3	111986088	G	T	heterozygous	intergenic_region	MODIFIER	n.111986088G>T	GJB5-C1orf94
Chr3	111986349	G	A	heterozygous	intergenic_region	MODIFIER	n.111986349G>A	GJB5-C1orf94
Chr3	111986585	C	A	heterozygous	intergenic_region	MODIFIER	n.111986585C>A	GJB5-C1orf94
Chr3	111990961	G	A	heterozygous	intergenic_region	MODIFIER	n.111990961G>A	GJB5-C1orf94
Chr3	111991020	C	G	heterozygous	intergenic_region	MODIFIER	n.111991020C>G	GJB5-C1orf94
Chr3	111991623	G	A	heterozygous	intergenic_region	MODIFIER	n.111991623G>A	GJB5-C1orf94
Chr3	111992408	G	A	heterozygous	intergenic_region	MODIFIER	n.111992408G>A	GJB5-C1orf94
Chr3	111993066	G	A	heterozygous	intergenic_region	MODIFIER	n.111993066G>A	GJB5-C1orf94
Chr3	111997381	G	A	heterozygous	intergenic_region	MODIFIER	n.111997381G>A	GJB5-C1orf94
Chr3	112010135	C	T	heterozygous	intergenic_region	MODIFIER	n.112010135C>T	GJB5-C1orf94
Chr3	112689979	G	A	heterozygous	intron_variant	MODIFIER	c.2797+3291G>A	CSMD2
Chr3	113011173	C	T	heterozygous	intron_variant	MODIFIER	c.293+4679C>T	EFHD1
Chr3	113054887	C	T	heterozygous	downstream_gene_variant	MODIFIER	c.*5787C>T	EFHD1
Chr3	113201907	C	T	heterozygous	downstream_gene_variant	MODIFIER	n.*2940G>A	ENSBTAG00000024085
Chr3	113777137	C	A	heterozygous	intron_variant	MODIFIER	c.3157-2934C>A	DGKH
Chr3	113780211	G	C	heterozygous	intron_variant	MODIFIER	c.3274+23G>C	DGKH
Chr3	113811819	G	A	heterozygous	intron_variant	MODIFIER	c.2611-2878C>T	USP40
Chr3	113812012	A	T	heterozygous	intron_variant	MODIFIER	c.2610+2765T>A	USP40
Chr3	113822831	G	A	heterozygous	intron_variant	MODIFIER	c.2323-203C>T	USP40
Chr3	113845304	G	C	heterozygous	downstream_gene_variant	MODIFIER	n.*2671G>C	SNORA11
Chr3	113845424	C	T	heterozygous	downstream_gene_variant	MODIFIER	n.*2791C>T	SNORA11
Chr3	113847217	A	G	heterozygous	downstream_gene_variant	MODIFIER	n.*4584A>G	SNORA11
Chr3	113848558	G	A	heterozygous	intron_variant	MODIFIER	c.964-1856C>T	USP40
Chr3	113849384	G	A	heterozygous	intron_variant	MODIFIER	c.964-2682C>T	USP40
Chr3	113849955	T	C	heterozygous	intron_variant	MODIFIER	c.963+2229A>G	USP40
Chr3	113850076	T	C	heterozygous	intron_variant	MODIFIER	c.963+2108A>G	USP40
Chr3	113856977	G	A	heterozygous	intron_variant	MODIFIER	c.690+479C>T	USP40
Chr3	114110262	A	T	heterozygous	intergenic_region	MODIFIER	n.114110262A>T	MROH2A-HJURP
Chr3	114530326	G	A	heterozygous	intergenic_region	MODIFIER	n.114530326G>A	SPP2-snoU2_19
Chr3	114530551	T	G	heterozygous	intergenic_region	MODIFIER	n.114530551T>G	SPP2-snoU2_19
Chr3	114530557	A	C	heterozygous	intergenic_region	MODIFIER	n.114530557A>C	SPP2-snoU2_19
Chr3	114530560	G	A	heterozygous	intergenic_region	MODIFIER	n.114530560G>A	SPP2-snoU2_19
Chr3	114537698	G	A	heterozygous	intergenic_region	MODIFIER	n.114537698G>A	SPP2-snoU2_19
Chr3	114542007	G	C	heterozygous	intergenic_region	MODIFIER	n.114542007G>C	SPP2-snoU2_19
Chr3	114556682	T	C	heterozygous	intergenic_region	MODIFIER	n.114556682T>C	SPP2-snoU2_19
Chr3	114557714	C	A	heterozygous	intergenic_region	MODIFIER	n.114557714C>A	SPP2-snoU2_19
Chr3	114560802	A	T	heterozygous	intergenic_region	MODIFIER	n.114560802A>T	SPP2-snoU2_19
Chr3	114570533	G	A	heterozygous	intergenic_region	MODIFIER	n.114570533G>A	SPP2-snoU2_19
Chr3	114583040	G	A	heterozygous	downstream_gene_variant	MODIFIER	n.*808C>T	snoU2_19
Chr3	114592682	C	T	heterozygous	intergenic_region	MODIFIER	n.114592682C>T	snoU2_19-ARL4C
Chr3	114596436	T	C	heterozygous	intergenic_region	MODIFIER	n.114596436T>C	snoU2_19-ARL4C
Chr3	114598422	C	T	heterozygous	intergenic_region	MODIFIER	n.114598422C>T	snoU2_19-ARL4C
Chr3	114603601	G	A	heterozygous	intergenic_region	MODIFIER	n.114603601G>A	snoU2_19-ARL4C
Chr3	114607243	C	CTG	heterozygous	intergenic_region	MODIFIER	n.114607243_114607244insTG	snoU2_19-ARL4C
Chr3	114607280	C	T	heterozygous	intergenic_region	MODIFIER	n.114607280C>T	snoU2_19-ARL4C
Chr3	114610013	G	A	heterozygous	intergenic_region	MODIFIER	n.114610013G>A	snoU2_19-ARL4C
Chr3	114611357	C	T	heterozygous	intergenic_region	MODIFIER	n.114611357C>T	snoU2_19-ARL4C
Chr3	114615946	A	G	heterozygous	intergenic_region	MODIFIER	n.114615946A>G	snoU2_19-ARL4C
Chr3	114743982	C	T	heterozygous	intergenic_region	MODIFIER	n.114743982C>T	ARL4C-SH3BP4
Chr3	114749001	G	A	heterozygous	intergenic_region	MODIFIER	n.114749001G>A	ARL4C-SH3BP4
Chr3	114994226	G	A	heterozygous	intergenic_region	MODIFIER	n.114994226G>A	ARL4C-SH3BP4
Chr3	116391792	T	C	heterozygous	intergenic_region	MODIFIER	n.116391792T>C	ASB18-IQCA1
Chr3	116391793	G	A	heterozygous	intergenic_region	MODIFIER	n.116391793G>A	ASB18-IQCA1
Chr3	116391796	C	T	heterozygous	intergenic_region	MODIFIER	n.116391796C>T	ASB18-IQCA1
Chr3	116493294	A	T	heterozygous	intron_variant	MODIFIER	c.1123-5108T>A	IQCA1
Chr3	116498402	G	A	heterozygous	intron_variant	MODIFIER	c.1122+1182C>T	IQCA1
Chr3	116692185	C	T	heterozygous	intergenic_region	MODIFIER	n.116692185C>T	CXCR7-COPS8
Chr3	116694318	C	A	heterozygous	intergenic_region	MODIFIER	n.116694318C>A	CXCR7-COPS8
Chr3	116703994	C	T	heterozygous	intergenic_region	MODIFIER	n.116703994C>T	CXCR7-COPS8
Chr3	116708778	C	T	heterozygous	intergenic_region	MODIFIER	n.116708778C>T	CXCR7-COPS8
Chr3	116712600	C	T	heterozygous	intergenic_region	MODIFIER	n.116712600C>T	CXCR7-COPS8
Chr3	119796667	T	G	heterozygous	upstream_gene_variant	MODIFIER	c.-2259A>C	NDUFA10
Chr4	5609060	G	A	heterozygous	intergenic_region	MODIFIER	n.5609060G>A	IKZF1-C7orf72
Chr4	7976231	C	T	heterozygous	intergenic_region	MODIFIER	n.7976231C>T	U6-FZD1
Chr4	23301408	C	A	heterozygous	intergenic_region	MODIFIER	n.23301408C>A	U6-AGMO
Chr4	25190586	C	T	heterozygous	intergenic_region	MODIFIER	n.25190586C>T	BZW2-TSPAN13
Chr4	25867901	T	C	heterozygous	intergenic_region	MODIFIER	n.25867901T>C	AHR-U6
Chr4	26028318	T	G	heterozygous	intergenic_region	MODIFIER	n.26028318T>G	AHR-U6
Chr4	30757475	C	T	heterozygous	intron_variant	MODIFIER	c.11518-365C>T	DNAH11
Chr4	34061264	T	A	heterozygous	intergenic_region	MODIFIER	n.34061264T>A	GRM3-ENSBTAG00000047497
Chr4	36862410	G	T	heterozygous	intergenic_region	MODIFIER	n.36862410G>T	SEMA3A-SEMA3E
Chr4	40808363	T	C	heterozygous	intron_variant	MODIFIER	c.461+764T>C	GNAT3
Chr4	48897623	TC	T	heterozygous	downstream_gene_variant	MODIFIER	n.*2880delC	snoU109
Chr4	62321354	C	T	heterozygous	intron_variant	MODIFIER	c.1579-685C>T	DPY19L2
Chr4	62487587	A	C	heterozygous	upstream_gene_variant	MODIFIER	n.-4824A>C	7SK
Chr4	63124072	G	A	heterozygous	intron_variant	MODIFIER	c.1409-2356C>T	BMPER
Chr4	65192374	G	A	heterozygous	intergenic_region	MODIFIER	n.65192374G>A	PPP1R17-CCDC129
Chr4	69942980	C	G	heterozygous	intergenic_region	MODIFIER	n.69942980C>G	7SK-SNX10
Chr4	71674624	G	A	heterozygous	intron_variant	MODIFIER	c.151-7292C>T	MPP6
Chr4	73128594	A	G	heterozygous	intergenic_region	MODIFIER	n.73128594A>G	U6-ZNF804B
Chr4	73146647	C	G	heterozygous	intergenic_region	MODIFIER	n.73146647C>G	U6-ZNF804B
Chr4	73561185	TTCAA	T	heterozygous	intron_variant	MODIFIER	c.109-232170_109-232167delTCAA	ZNF804B
Chr4	73620584	G	A	heterozygous	intron_variant	MODIFIER	c.109-172772G>A	ZNF804B
Chr4	73655497	GA	G	heterozygous	intron_variant	MODIFIER	c.109-137858delA	ZNF804B
Chr4	73695406	T	C	heterozygous	intron_variant	MODIFIER	c.109-97950T>C	ZNF804B
Chr4	73888752	A	T	heterozygous	intron_variant	MODIFIER	c.383+3077A>T	ZNF804B
Chr4	73912586	G	A	heterozygous	intergenic_region	MODIFIER	n.73912586G>A	ZNF804B-5S_rRNA
Chr4	74365404	T	C	heterozygous	intergenic_region	MODIFIER	n.74365404T>C	5S_rRNA-ENSBTAG00000015749
Chr4	75215867	C	T	heterozygous	intergenic_region	MODIFIER	n.75215867C>T	HUS1-SCARNA20
Chr4	75239298	A	G	heterozygous	intergenic_region	MODIFIER	n.75239298A>G	HUS1-SCARNA20
Chr4	75934028	C	CA	heterozygous	intergenic_region	MODIFIER	n.75934028_75934029insA	TNS3-bta-mir-2420
Chr4	75970988	C	A	heterozygous	intergenic_region	MODIFIER	n.75970988C>A	TNS3-bta-mir-2420
Chr4	76380096	T	G	heterozygous	intergenic_region	MODIFIER	n.76380096T>G	TNS3-bta-mir-2420
Chr4	77131849	G	A	heterozygous	intergenic_region	MODIFIER	n.77131849G>A	ADCY1-RAMP3
Chr4	77430403	C	T	heterozygous	downstream_gene_variant	MODIFIER	c.*2343G>A	ZMIZ2
Chr4	77783467	T	C	heterozygous	intron_variant	MODIFIER	c.1022-1451T>C	CAMK2B
Chr4	78035693	G	A	heterozygous	intergenic_region	MODIFIER	n.78035693G>A	BLVRA-FLJ10803
Chr4	78999153	T	C	heterozygous	intergenic_region	MODIFIER	n.78999153T>C	C7orf25-ENSBTAG00000027525
Chr4	79049577	A	T	heterozygous	intergenic_region	MODIFIER	n.79049577A>T	C7orf25-ENSBTAG00000027525
Chr4	79554771	G	A	heterozygous	intron_variant	MODIFIER	c.16+8917G>A	GLI3
Chr4	80041150	G	A	heterozygous	intergenic_region	MODIFIER	n.80041150G>A	INHBA-SUGCT
Chr4	80177716	T	C	heterozygous	intergenic_region	MODIFIER	n.80177716T>C	INHBA-SUGCT
Chr4	80242060	C	T	heterozygous	intergenic_region	MODIFIER	n.80242060C>T	INHBA-SUGCT
Chr4	80274238	A	G	heterozygous	intergenic_region	MODIFIER	n.80274238A>G	INHBA-SUGCT
Chr4	80274240	T	A	heterozygous	intergenic_region	MODIFIER	n.80274240T>A	INHBA-SUGCT
Chr4	80294715	A	T	heterozygous	intergenic_region	MODIFIER	n.80294715A>T	INHBA-SUGCT
Chr4	80294794	C	G	heterozygous	intergenic_region	MODIFIER	n.80294794C>G	INHBA-SUGCT
Chr4	80313522	C	T	heterozygous	intergenic_region	MODIFIER	n.80313522C>T	INHBA-SUGCT
Chr4	80374191	G	A	heterozygous	intergenic_region	MODIFIER	n.80374191G>A	INHBA-SUGCT
Chr4	80406502	G	A	heterozygous	intergenic_region	MODIFIER	n.80406502G>A	INHBA-SUGCT
Chr4	80619290	A	G	heterozygous	intergenic_region	MODIFIER	n.80619290A>G	INHBA-SUGCT
Chr4	80676227	G	C	heterozygous	intergenic_region	MODIFIER	n.80676227G>C	INHBA-SUGCT
Chr4	80699609	C	T	heterozygous	intergenic_region	MODIFIER	n.80699609C>T	INHBA-SUGCT
Chr4	81878449	A	G	heterozygous	intergenic_region	MODIFIER	n.81878449A>G	CDK13-RALA
Chr4	82070336	G	T	heterozygous	intergenic_region	MODIFIER	n.82070336G>T	YAE1D1-POU6F2
Chr4	82938537	T	C	heterozygous	intergenic_region	MODIFIER	n.82938537T>C	VPS41-AMPH
Chr4	88105280	T	C	heterozygous	upstream_gene_variant	MODIFIER	c.-4411A>G	CADPS2
Chr4	88105338	A	C	heterozygous	upstream_gene_variant	MODIFIER	c.-4469T>G	CADPS2
Chr4	88277890	G	A	heterozygous	intron_variant	MODIFIER	c.1657-650C>T	SLC13A1
Chr4	88770375	C	A	heterozygous	intergenic_region	MODIFIER	n.88770375C>A	LMOD2-WASL
Chr4	88773484	G	C	heterozygous	downstream_gene_variant	MODIFIER	c.*4526C>G	WASL
Chr4	88779304	T	A	heterozygous	intron_variant	MODIFIER	c.1457-1233A>T	WASL
Chr4	88780444	A	C	heterozygous	intron_variant	MODIFIER	c.1456+439T>G	WASL
Chr4	88811294	G	T	heterozygous	intron_variant	MODIFIER	c.340-726C>A	WASL
Chr4	88861511	C	A	heterozygous	upstream_gene_variant	MODIFIER	c.-5205G>T	WASL
Chr4	88870583	G	T	heterozygous	intergenic_region	MODIFIER	n.88870583G>T	WASL-U3
Chr4	88870584	G	A	heterozygous	intergenic_region	MODIFIER	n.88870584G>A	WASL-U3
Chr4	88901112	A	C	heterozygous	intergenic_region	MODIFIER	n.88901112A>C	WASL-U3
Chr4	88902129	A	T	heterozygous	intergenic_region	MODIFIER	n.88902129A>T	WASL-U3
Chr4	88922326	C	G	heterozygous	intergenic_region	MODIFIER	n.88922326C>G	WASL-U3
Chr4	88924232	A	G	heterozygous	downstream_gene_variant	MODIFIER	n.*4820T>C	U3
Chr4	88941246	G	A	heterozygous	intergenic_region	MODIFIER	n.88941246G>A	U3-HYAL4
Chr4	88942302	G	A	heterozygous	intergenic_region	MODIFIER	n.88942302G>A	U3-HYAL4
Chr4	88943497	C	G	heterozygous	intergenic_region	MODIFIER	n.88943497C>G	U3-HYAL4
Chr4	88945513	TTATA	T	heterozygous	intergenic_region	MODIFIER	n.88945514_88945517delTATA	U3-HYAL4
Chr4	88945520	G	A	heterozygous	intergenic_region	MODIFIER	n.88945520G>A	U3-HYAL4
Chr4	88945522	A	T	heterozygous	intergenic_region	MODIFIER	n.88945522A>T	U3-HYAL4
Chr4	88945550	T	C	heterozygous	intergenic_region	MODIFIER	n.88945550T>C	U3-HYAL4
Chr4	88947302	C	T	heterozygous	intergenic_region	MODIFIER	n.88947302C>T	U3-HYAL4
Chr4	88948209	T	G	heterozygous	intergenic_region	MODIFIER	n.88948209T>G	U3-HYAL4
Chr4	88948220	C	T	heterozygous	intergenic_region	MODIFIER	n.88948220C>T	U3-HYAL4
Chr4	88950062	T	A	heterozygous	intergenic_region	MODIFIER	n.88950062T>A	U3-HYAL4
Chr4	88950063	T	A	heterozygous	intergenic_region	MODIFIER	n.88950063T>A	U3-HYAL4
Chr4	88950064	T	A	heterozygous	intergenic_region	MODIFIER	n.88950064T>A	U3-HYAL4
Chr4	88950737	AC	A	heterozygous	intergenic_region	MODIFIER	n.88950738delC	U3-HYAL4
Chr4	88950752	T	A	heterozygous	intergenic_region	MODIFIER	n.88950752T>A	U3-HYAL4
Chr4	88957977	C	G	heterozygous	intergenic_region	MODIFIER	n.88957977C>G	U3-HYAL4
Chr4	88965136	G	A	heterozygous	missense_variant	MODERATE	c.116G>A	HYAL4
Chr4	89114155	C	T	heterozygous	intergenic_region	MODIFIER	n.89114155C>T	ENSBTAG00000040349-ENSBTAG00000031958
Chr4	89678513	T	G	heterozygous	intergenic_region	MODIFIER	n.89678513T>G	ENSBTAG00000048008-U6
Chr4	90504059	A	G	heterozygous	intergenic_region	MODIFIER	n.90504059A>G	ENSBTAG00000046784-SNORA43
Chr4	90887366	G	A	heterozygous	intergenic_region	MODIFIER	n.90887366G>A	ENSBTAG00000046784-SNORA43
Chr4	92104435	A	G	heterozygous	intergenic_region	MODIFIER	n.92104435A>G	SNORA43-bta-mir-592
Chr4	94766915	G	A	heterozygous	downstream_gene_variant	MODIFIER	c.*599C>T	TMEM209
Chr4	95134468	G	A	heterozygous	intron_variant	MODIFIER	c.1128+1893C>T	COPG2
Chr4	98116979	T	A	heterozygous	intron_variant	MODIFIER	c.1421-38761T>A	EXOC4
Chr4	103906213	A	G	heterozygous	intron_variant	MODIFIER	c.2717+4786T>C	HIPK2
Chr4	112571708	A	T	heterozygous	intergenic_region	MODIFIER	n.112571708A>T	ENSBTAG00000027832-CUL1
Chr4	113871424	T	G	heterozygous	intron_variant	MODIFIER	c.40+92A>C	GIMAP4
Chr4	114019835	A	G	homozygous	intergenic_region	MODIFIER	n.114019835A>G	GIMAP1-ENSBTAG00000039928
Chr4	115230141	TTTTCAG	T	heterozygous	intergenic_region	MODIFIER	n.115230142_115230147delTTTCAG	PRKAG2-GALNTL5
Chr4	116704584	T	C	heterozygous	intergenic_region	MODIFIER	n.116704584T>C	PPDPF-ENSBTAG00000047979
Chr4	116811861	A	G	heterozygous	intergenic_region	MODIFIER	n.116811861A>G	PPDPF-ENSBTAG00000047979
Chr4	116811869	A	T	heterozygous	intergenic_region	MODIFIER	n.116811869A>T	PPDPF-ENSBTAG00000047979
Chr4	116813211	G	A	heterozygous	intergenic_region	MODIFIER	n.116813211G>A	PPDPF-ENSBTAG00000047979
Chr4	116819959	C	T	heterozygous	intergenic_region	MODIFIER	n.116819959C>T	PPDPF-ENSBTAG00000047979
Chr4	116820004	G	T	heterozygous	intergenic_region	MODIFIER	n.116820004G>T	PPDPF-ENSBTAG00000047979
Chr4	116820073	GGGGTGTGTGTGCGCGTGGGTGTGGGTCTGTGTGCGT	G	heterozygous	intergenic_region	MODIFIER	n.116820074_116820109delGGGTGTGTGTGCGCGTGGGTGTGGGTCTGTGTGCGT	PPDPF-ENSBTAG00000047979
Chr4	116820186	G	A	heterozygous	intergenic_region	MODIFIER	n.116820186G>A	PPDPF-ENSBTAG00000047979
Chr4	116820189	A	G	heterozygous	intergenic_region	MODIFIER	n.116820189A>G	PPDPF-ENSBTAG00000047979
Chr4	116821199	T	C	heterozygous	intergenic_region	MODIFIER	n.116821199T>C	PPDPF-ENSBTAG00000047979
Chr4	120220175	A	G	heterozygous	intergenic_region	MODIFIER	n.120220175A>G	NCAPG2-ESYT2
Chr5	2356453	G	A	heterozygous	downstream_gene_variant	MODIFIER	c.*3760G>A	TRHDE
Chr5	2374771	T	C	heterozygous	intergenic_region	MODIFIER	n.2374771T>C	TRHDE-ATXN7L3B
Chr5	2508841	CT	C	heterozygous	intergenic_region	MODIFIER	n.2508842delT	TRHDE-ATXN7L3B
Chr5	2775722	C	A	heterozygous	intergenic_region	MODIFIER	n.2775722C>A	TRHDE-ATXN7L3B
Chr5	2816888	C	T	heterozygous	intergenic_region	MODIFIER	n.2816888C>T	TRHDE-ATXN7L3B
Chr5	2883696	T	C	heterozygous	intergenic_region	MODIFIER	n.2883696T>C	TRHDE-ATXN7L3B
Chr5	2883698	A	G	heterozygous	intergenic_region	MODIFIER	n.2883698A>G	TRHDE-ATXN7L3B
Chr5	2958006	C	A	heterozygous	intergenic_region	MODIFIER	n.2958006C>A	TRHDE-ATXN7L3B
Chr5	3021849	C	T	heterozygous	intergenic_region	MODIFIER	n.3021849C>T	TRHDE-ATXN7L3B
Chr5	3021876	C	T	heterozygous	intergenic_region	MODIFIER	n.3021876C>T	TRHDE-ATXN7L3B
Chr5	3454739	T	A	heterozygous	intergenic_region	MODIFIER	n.3454739T>A	TRHDE-ATXN7L3B
Chr5	3493494	G	A	heterozygous	intergenic_region	MODIFIER	n.3493494G>A	TRHDE-ATXN7L3B
Chr5	4211890	A	C	homozygous	intergenic_region	MODIFIER	n.4211890A>C	ATXN7L3B-CAPS2
Chr5	4211893	T	A	homozygous	intergenic_region	MODIFIER	n.4211893T>A	ATXN7L3B-CAPS2
Chr5	4211894	T	C	homozygous	intergenic_region	MODIFIER	n.4211894T>C	ATXN7L3B-CAPS2
Chr5	4211896	G	T	homozygous	intergenic_region	MODIFIER	n.4211896G>T	ATXN7L3B-CAPS2
Chr5	6470055	G	A	heterozygous	upstream_gene_variant	MODIFIER	c.-3564C>T	E2F7
Chr5	6475040	T	A	heterozygous	intergenic_region	MODIFIER	n.6475040T>A	E2F7-U6
Chr5	6488834	C	T	heterozygous	intergenic_region	MODIFIER	n.6488834C>T	E2F7-U6
Chr5	6498580	TAAGA	T	heterozygous	intergenic_region	MODIFIER	n.6498581_6498584delAAGA	E2F7-U6
Chr5	6509371	C	A	heterozygous	intergenic_region	MODIFIER	n.6509371C>A	E2F7-U6
Chr5	6869279	G	A	heterozygous	intergenic_region	MODIFIER	n.6869279G>A	U6-NAV3
Chr5	8153359	G	T	heterozygous	intergenic_region	MODIFIER	n.8153359G>T	NAV3-SYT1
Chr5	8200553	G	A	heterozygous	intergenic_region	MODIFIER	n.8200553G>A	NAV3-SYT1
Chr5	8317058	G	A	heterozygous	intergenic_region	MODIFIER	n.8317058G>A	NAV3-SYT1
Chr5	8581987	T	C	heterozygous	intergenic_region	MODIFIER	n.8581987T>C	NAV3-SYT1
Chr5	8619978	C	T	heterozygous	intergenic_region	MODIFIER	n.8619978C>T	NAV3-SYT1
Chr5	9048359	A	T	heterozygous	intron_variant	MODIFIER	c.929-7671A>T	SYT1
Chr5	9057714	C	A	heterozygous	intron_variant	MODIFIER	c.1062+1551C>A	SYT1
Chr5	9064159	C	T	heterozygous	downstream_gene_variant	MODIFIER	c.*2221C>T	SYT1
Chr5	9143380	G	GGT	heterozygous	intergenic_region	MODIFIER	n.9143380_9143381insGT	SYT1-PAWR
Chr5	9144619	A	G	heterozygous	intergenic_region	MODIFIER	n.9144619A>G	SYT1-PAWR
Chr5	9174024	G	A	heterozygous	downstream_gene_variant	MODIFIER	n.*7C>T	SNORA5
Chr5	9528571	C	T	heterozygous	intergenic_region	MODIFIER	n.9528571C>T	PPP1R12A-OTOGL
Chr5	9569597	A	G	heterozygous	intergenic_region	MODIFIER	n.9569597A>G	PPP1R12A-OTOGL
Chr5	9623785	C	T	heterozygous	intergenic_region	MODIFIER	n.9623785C>T	PPP1R12A-OTOGL
Chr5	9634912	G	A	heterozygous	intergenic_region	MODIFIER	n.9634912G>A	PPP1R12A-OTOGL
Chr5	9660319	T	TG	heterozygous	intergenic_region	MODIFIER	n.9660319_9660320insG	PPP1R12A-OTOGL
Chr5	9682125	CA	C	heterozygous	intergenic_region	MODIFIER	n.9682126delA	PPP1R12A-OTOGL
Chr5	9711795	C	A	heterozygous	intergenic_region	MODIFIER	n.9711795C>A	PPP1R12A-OTOGL
Chr5	9717390	C	G	heterozygous	intergenic_region	MODIFIER	n.9717390C>G	PPP1R12A-OTOGL
Chr5	9735093	C	T	heterozygous	intergenic_region	MODIFIER	n.9735093C>T	PPP1R12A-OTOGL
Chr5	9771345	C	T	heterozygous	intergenic_region	MODIFIER	n.9771345C>T	PPP1R12A-OTOGL
Chr5	9785105	G	A	heterozygous	upstream_gene_variant	MODIFIER	c.-2154G>A	OTOGL
Chr5	9785642	T	G	heterozygous	upstream_gene_variant	MODIFIER	c.-1617T>G	OTOGL
Chr5	9795050	C	T	heterozygous	intron_variant	MODIFIER	c.142-789C>T	OTOGL
Chr5	14682844	G	A	heterozygous	intergenic_region	MODIFIER	n.14682844G>A	SLC6A15-TSPAN19
Chr5	14789671	A	G	heterozygous	intron_variant	MODIFIER	c.2698+4895A>G	LRRIQ1
Chr5	14898658	TA	T	heterozygous	intron_variant	MODIFIER	c.4642+6701delA	LRRIQ1
Chr5	14975660	G	T	heterozygous	intergenic_region	MODIFIER	n.14975660G>T	LRRIQ1-ALX1
Chr5	15002402	C	G	heterozygous	intron_variant	MODIFIER	c.660+3739C>G	ALX1
Chr5	15047598	C	A	heterozygous	intergenic_region	MODIFIER	n.15047598C>A	ALX1-RASSF9
Chr5	15094163	T	A	heterozygous	intergenic_region	MODIFIER	n.15094163T>A	ALX1-RASSF9
Chr5	15179414	A	T	heterozygous	intergenic_region	MODIFIER	n.15179414A>T	ALX1-RASSF9
Chr5	15353741	G	A	heterozygous	intergenic_region	MODIFIER	n.15353741G>A	ALX1-RASSF9
Chr5	15371554	A	G	heterozygous	intergenic_region	MODIFIER	n.15371554A>G	ALX1-RASSF9
Chr5	15437593	G	A	heterozygous	intergenic_region	MODIFIER	n.15437593G>A	ALX1-RASSF9
Chr5	15492245	A	G	heterozygous	intergenic_region	MODIFIER	n.15492245A>G	ALX1-RASSF9
Chr5	15523451	A	C	heterozygous	intergenic_region	MODIFIER	n.15523451A>C	ALX1-RASSF9
Chr5	15628794	A	C	heterozygous	intergenic_region	MODIFIER	n.15628794A>C	NTS-5S_rRNA
Chr5	15631700	C	T	heterozygous	intergenic_region	MODIFIER	n.15631700C>T	NTS-5S_rRNA
Chr5	15637347	C	T	heterozygous	intergenic_region	MODIFIER	n.15637347C>T	NTS-5S_rRNA
Chr5	15638342	C	G	heterozygous	intergenic_region	MODIFIER	n.15638342C>G	NTS-5S_rRNA
Chr5	15644289	A	G	heterozygous	intergenic_region	MODIFIER	n.15644289A>G	NTS-5S_rRNA
Chr5	15653063	C	T	heterozygous	intergenic_region	MODIFIER	n.15653063C>T	NTS-5S_rRNA
Chr5	15682036	C	T	heterozygous	intergenic_region	MODIFIER	n.15682036C>T	NTS-5S_rRNA
Chr5	15689030	G	A	homozygous	downstream_gene_variant	MODIFIER	n.*4997C>T	5S_rRNA
Chr5	15697630	G	A	heterozygous	upstream_gene_variant	MODIFIER	n.-3495C>T	5S_rRNA
Chr5	15698479	T	G	heterozygous	upstream_gene_variant	MODIFIER	n.-4344A>C	5S_rRNA
Chr5	15701209	G	T	heterozygous	intergenic_region	MODIFIER	n.15701209G>T	5S_rRNA-MGAT4C
Chr5	15716835	G	T	heterozygous	intergenic_region	MODIFIER	n.15716835G>T	5S_rRNA-MGAT4C
Chr5	15717262	C	T	heterozygous	intergenic_region	MODIFIER	n.15717262C>T	5S_rRNA-MGAT4C
Chr5	15719651	C	A	heterozygous	intergenic_region	MODIFIER	n.15719651C>A	5S_rRNA-MGAT4C
Chr5	16124433	C	T	heterozygous	intergenic_region	MODIFIER	n.16124433C>T	MGAT4C-ENSBTAG00000046197
Chr5	16263019	G	A	heterozygous	intergenic_region	MODIFIER	n.16263019G>A	MGAT4C-ENSBTAG00000046197
Chr5	16397431	T	G	heterozygous	intergenic_region	MODIFIER	n.16397431T>G	MGAT4C-ENSBTAG00000046197
Chr5	16641867	AC	A	heterozygous	intergenic_region	MODIFIER	n.16641868delC	ENSBTAG00000046197-ENSBTAG00000020784
Chr5	16845459	T	C	heterozygous	intergenic_region	MODIFIER	n.16845459T>C	ENSBTAG00000046197-ENSBTAG00000020784
Chr5	16938515	C	T	heterozygous	intergenic_region	MODIFIER	n.16938515C>T	ENSBTAG00000046197-ENSBTAG00000020784
Chr5	17023505	A	G	heterozygous	intergenic_region	MODIFIER	n.17023505A>G	ENSBTAG00000046197-ENSBTAG00000020784
Chr5	17034043	C	T	heterozygous	intergenic_region	MODIFIER	n.17034043C>T	ENSBTAG00000046197-ENSBTAG00000020784
Chr5	17037413	A	T	heterozygous	intergenic_region	MODIFIER	n.17037413A>T	ENSBTAG00000046197-ENSBTAG00000020784
Chr5	17043397	C	T	heterozygous	intergenic_region	MODIFIER	n.17043397C>T	ENSBTAG00000046197-ENSBTAG00000020784
Chr5	17427118	C	T	heterozygous	intergenic_region	MODIFIER	n.17427118C>T	ENSBTAG00000020784-5S_rRNA
Chr5	17869708	G	A	heterozygous	intron_variant	MODIFIER	c.485-898C>T	C12orf50
Chr5	18874096	A	C	heterozygous	intergenic_region	MODIFIER	n.18874096A>C	KITLG-DUSP6
Chr5	19301178	G	A	heterozygous	intergenic_region	MODIFIER	n.19301178G>A	DUSP6-WDR51B
Chr5	19314383	A	C	heterozygous	intergenic_region	MODIFIER	n.19314383A>C	DUSP6-WDR51B
Chr5	19314629	C	T	heterozygous	intergenic_region	MODIFIER	n.19314629C>T	DUSP6-WDR51B
Chr5	19316287	G	A	heterozygous	intergenic_region	MODIFIER	n.19316287G>A	DUSP6-WDR51B
Chr5	19317771	T	C	heterozygous	intergenic_region	MODIFIER	n.19317771T>C	DUSP6-WDR51B
Chr5	19319563	C	T	heterozygous	intergenic_region	MODIFIER	n.19319563C>T	DUSP6-WDR51B
Chr5	19320263	A	G	heterozygous	intergenic_region	MODIFIER	n.19320263A>G	DUSP6-WDR51B
Chr5	19321850	T	C	heterozygous	intergenic_region	MODIFIER	n.19321850T>C	DUSP6-WDR51B
Chr5	19327276	C	T	heterozygous	intergenic_region	MODIFIER	n.19327276C>T	DUSP6-WDR51B
Chr5	19332030	A	G	heterozygous	intergenic_region	MODIFIER	n.19332030A>G	DUSP6-WDR51B
Chr5	19333281	A	G	heterozygous	intergenic_region	MODIFIER	n.19333281A>G	DUSP6-WDR51B
Chr5	19333342	G	A	heterozygous	intergenic_region	MODIFIER	n.19333342G>A	DUSP6-WDR51B
Chr5	19334966	G	A	heterozygous	intergenic_region	MODIFIER	n.19334966G>A	DUSP6-WDR51B
Chr5	19337256	T	C	heterozygous	intergenic_region	MODIFIER	n.19337256T>C	DUSP6-WDR51B
Chr5	19339171	T	C	heterozygous	intergenic_region	MODIFIER	n.19339171T>C	DUSP6-WDR51B
Chr5	19339518	G	A	heterozygous	intergenic_region	MODIFIER	n.19339518G>A	DUSP6-WDR51B
Chr5	19340748	T	C	heterozygous	intergenic_region	MODIFIER	n.19340748T>C	DUSP6-WDR51B
Chr5	19347198	C	T	heterozygous	intergenic_region	MODIFIER	n.19347198C>T	DUSP6-WDR51B
Chr5	19348053	C	T	heterozygous	intergenic_region	MODIFIER	n.19348053C>T	DUSP6-WDR51B
Chr5	19351092	CAG	C	heterozygous	intergenic_region	MODIFIER	n.19351093_19351094delAG	DUSP6-WDR51B
Chr5	19390205	G	T	heterozygous	intron_variant	MODIFIER	c.1113+4004C>A	WDR51B
Chr5	19464610	A	C	heterozygous	upstream_gene_variant	MODIFIER	c.-2071T>G	WDR51B
Chr5	19478848	A	G	heterozygous	intergenic_region	MODIFIER	n.19478848A>G	WDR51B-ATP2B1
Chr5	22098388	T	A	heterozygous	intergenic_region	MODIFIER	n.22098388T>A	BTG1-ENSBTAG00000033600
Chr5	23571793	A	G	heterozygous	intergenic_region	MODIFIER	n.23571793A>G	SOCS2-CRADD
Chr5	24373273	A	G	heterozygous	intron_variant	MODIFIER	c.-126+1243T>C	CEP83
Chr5	24375935	T	A	heterozygous	upstream_gene_variant	MODIFIER	c.-66907A>T	CEP83
Chr5	24377148	A	G	heterozygous	upstream_gene_variant	MODIFIER	c.-68120T>C	CEP83
Chr5	24383627	C	T	heterozygous	intergenic_region	MODIFIER	n.24383627C>T	CEP83-TMCC3
Chr5	26103957	A	G	heterozygous	intergenic_region	MODIFIER	n.26103957A>G	SMUG1-HOXC4
Chr5	31949539	G	A	heterozygous	intergenic_region	MODIFIER	n.31949539G>A	ENSBTAG00000014748-ENSBTAG00000004181
Chr5	32473300	G	A	heterozygous	splice_donor_variant&intron_variant	HIGH	c.2463+1G>A	COL2A1
Chr5	43585434	C	G	heterozygous	intergenic_region	MODIFIER	n.43585434C>G	CNOT2-MYRFL
Chr5	46187064	G	T	heterozygous	intergenic_region	MODIFIER	n.46187064G>T	IFNG-DYRK2
Chr5	50559469	C	T	heterozygous	intergenic_region	MODIFIER	n.50559469C>T	TMEM5-AVPR1A
Chr5	50874924	C	T	heterozygous	intron_variant	MODIFIER	c.245+13346C>T	PPM1H
Chr5	63846014	A	G	heterozygous	intergenic_region	MODIFIER	n.63846014A>G	ENSBTAG00000030994-ANKS1B
Chr5	65598262	G	GT	heterozygous	intron_variant	MODIFIER	c.6888-119_6888-118insT	UTP20
Chr5	65601914	C	T	heterozygous	intron_variant	MODIFIER	c.7406-329C>T	UTP20
Chr5	65618266	G	C	heterozygous	intron_variant	MODIFIER	c.336+579C>G	ARL1
Chr5	65623923	C	T	heterozygous	intron_variant	MODIFIER	c.4+221G>A	ARL1
Chr5	65710157	T	C	heterozygous	intergenic_region	MODIFIER	n.65710157T>C	SPIC-MYBPC1
Chr5	65724627	A	G	heterozygous	intergenic_region	MODIFIER	n.65724627A>G	SPIC-MYBPC1
Chr5	65739334	A	C	heterozygous	intron_variant	MODIFIER	c.25+1276A>C	MYBPC1
Chr5	65769020	C	T	heterozygous	intron_variant	MODIFIER	c.236-2475C>T	MYBPC1
Chr5	65812828	G	A	heterozygous	intron_variant	MODIFIER	c.2453-703G>A	MYBPC1
Chr5	65861004	A	G	heterozygous	intron_variant	MODIFIER	c.274-4867A>G	CHPT1
Chr5	66107115	T	C	heterozygous	intergenic_region	MODIFIER	n.66107115T>C	FLJ11259-ENSBTAG00000012793
Chr5	66187959	C	T	heterozygous	intron_variant	MODIFIER	c.500+3084G>A	ENSBTAG00000000021
Chr5	66193485	T	G	heterozygous	intron_variant	MODIFIER	c.436-2378A>C	ENSBTAG00000000021
Chr5	66243683	C	G	heterozygous	intron_variant	MODIFIER	c.773+390G>C	NUP37
Chr5	66318652	T	C	heterozygous	intron_variant	MODIFIER	c.821+204T>C	PARPBP
Chr5	66555979	AC	A	heterozygous	intron_variant	MODIFIER	c.224-7470delG	IGF-I
Chr5	67491524	C	T	heterozygous	intergenic_region	MODIFIER	n.67491524C>T	U1-STAB2
Chr5	67537270	G	A	heterozygous	intergenic_region	MODIFIER	n.67537270G>A	U1-STAB2
Chr5	67554792	T	C	heterozygous	intergenic_region	MODIFIER	n.67554792T>C	U1-STAB2
Chr5	67574994	C	T	heterozygous	intergenic_region	MODIFIER	n.67574994C>T	U1-STAB2
Chr5	67580368	A	G	heterozygous	intergenic_region	MODIFIER	n.67580368A>G	U1-STAB2
Chr5	67586715	G	A	heterozygous	intergenic_region	MODIFIER	n.67586715G>A	U1-STAB2
Chr5	67624274	C	T	heterozygous	intron_variant	MODIFIER	c.355+4699C>T	STAB2
Chr5	67727417	T	G	heterozygous	intron_variant	MODIFIER	c.4435+523T>G	STAB2
Chr5	67749487	C	T	heterozygous	intron_variant	MODIFIER	c.5721+411C>T	STAB2
Chr5	67754323	TC	T	heterozygous	intron_variant	MODIFIER	c.5906-342delC	STAB2
Chr5	67758244	C	T	heterozygous	intron_variant	MODIFIER	c.6161-1095C>T	STAB2
Chr5	67771514	C	T	heterozygous	intron_variant	MODIFIER	c.7011+1279C>T	STAB2
Chr5	67780488	G	C	heterozygous	intron_variant	MODIFIER	c.7510-273G>C	STAB2
Chr5	67790971	C	T	heterozygous	downstream_gene_variant	MODIFIER	c.*408G>A	NT5DC3
Chr5	67793643	A	T	heterozygous	intron_variant	MODIFIER	c.1386-2012T>A	NT5DC3
Chr5	67809695	G	A	heterozygous	intron_variant	MODIFIER	c.1093-185C>T	NT5DC3
Chr5	67811496	G	A	heterozygous	intron_variant	MODIFIER	c.1011-751C>T	NT5DC3
Chr5	68021978	G	A	heterozygous	intron_variant	MODIFIER	c.-28-4218C>T	GLT8D2
Chr5	68082543	A	T	heterozygous	intron_variant	MODIFIER	c.1285-163A>T	HCFC2
Chr5	68327452	G	A	heterozygous	intergenic_region	MODIFIER	n.68327452G>A	TXNRD1-CHST11
Chr5	68788948	C	T	heterozygous	intron_variant	MODIFIER	c.556-5574G>A	SLC41A2
Chr5	69045403	A	T	heterozygous	intron_variant	MODIFIER	c.1629-1741T>A	APPL2
Chr5	69074575	G	A	heterozygous	intron_variant	MODIFIER	c.154-1648C>T	APPL2
Chr5	69178901	G	A	heterozygous	intron_variant	MODIFIER	c.71+990G>A	C12orf75
Chr5	69215449	G	A	heterozygous	intergenic_region	MODIFIER	n.69215449G>A	C12orf75-5S_rRNA
Chr5	69343718	C	T	heterozygous	intergenic_region	MODIFIER	n.69343718C>T	C12orf75-5S_rRNA
Chr5	69387645	G	T	heterozygous	intergenic_region	MODIFIER	n.69387645G>T	C12orf75-5S_rRNA
Chr5	69457889	G	A	heterozygous	intergenic_region	MODIFIER	n.69457889G>A	C12orf75-5S_rRNA
Chr5	69737309	A	G	heterozygous	intergenic_region	MODIFIER	n.69737309A>G	5S_rRNA-NUAK1
Chr5	69962991	A	T	heterozygous	intergenic_region	MODIFIER	n.69962991A>T	NUAK1-CKAP4
Chr5	70721715	A	C	heterozygous	intergenic_region	MODIFIER	n.70721715A>C	CRY1-ENSBTAG00000037306
Chr5	70876068	C	T	heterozygous	intergenic_region	MODIFIER	n.70876068C>T	ENSBTAG00000037306-ENSBTAG00000001858
Chr5	72118845	G	A	heterozygous	intergenic_region	MODIFIER	n.72118845G>A	MGC137014-LARGE
Chr5	72429580	G	C	heterozygous	intron_variant	MODIFIER	c.-51-20154C>G	LARGE
Chr5	72797018	T	A	heterozygous	intergenic_region	MODIFIER	n.72797018T>A	LARGE-ISX
Chr5	72843153	T	G	heterozygous	intergenic_region	MODIFIER	n.72843153T>G	LARGE-ISX
Chr5	72871030	G	T	heterozygous	intergenic_region	MODIFIER	n.72871030G>T	LARGE-ISX
Chr5	72904187	G	A	heterozygous	intergenic_region	MODIFIER	n.72904187G>A	LARGE-ISX
Chr5	73149641	C	T	heterozygous	intergenic_region	MODIFIER	n.73149641C>T	LARGE-ISX
Chr5	73227631	A	T	heterozygous	intergenic_region	MODIFIER	n.73227631A>T	LARGE-ISX
Chr5	73240197	G	A	heterozygous	intergenic_region	MODIFIER	n.73240197G>A	LARGE-ISX
Chr5	73255072	T	C	heterozygous	intergenic_region	MODIFIER	n.73255072T>C	LARGE-ISX
Chr5	73284624	G	GA	heterozygous	intergenic_region	MODIFIER	n.73284624_73284625insA	LARGE-ISX
Chr5	73341654	G	A	heterozygous	intergenic_region	MODIFIER	n.73341654G>A	LARGE-ISX
Chr5	73419415	G	A	heterozygous	intergenic_region	MODIFIER	n.73419415G>A	LARGE-ISX
Chr5	73422962	A	G	heterozygous	intergenic_region	MODIFIER	n.73422962A>G	LARGE-ISX
Chr5	73444821	C	T	heterozygous	intergenic_region	MODIFIER	n.73444821C>T	LARGE-ISX
Chr5	73715342	C	G	heterozygous	upstream_gene_variant	MODIFIER	c.-741C>G	ISX
Chr5	74800247	G	C	heterozygous	intergenic_region	MODIFIER	n.74800247G>C	ENSBTAG00000037799-ENSBTAG00000039524
Chr5	75529046	A	G	heterozygous	intron_variant	MODIFIER	c.34+3507T>C	IFT27
Chr5	75740828	G	A	heterozygous	intron_variant	MODIFIER	c.1143+389G>A	CSF2RB
Chr5	75756175	A	C	heterozygous	intergenic_region	MODIFIER	n.75756175A>C	CSF2RB-MGC133880
Chr5	75827040	G	A	heterozygous	synonymous_variant	LOW	c.831G>A	MPST
Chr5	75836070	G	A	heterozygous	intergenic_region	MODIFIER	n.75836070G>A	MPST-KCTD17
Chr5	75842841	C	T	heterozygous	intergenic_region	MODIFIER	n.75842841C>T	MPST-KCTD17
Chr5	75960041	A	G	heterozygous	intergenic_region	MODIFIER	n.75960041A>G	IL2RB-C1QTNF6
Chr5	75961541	G	T	heterozygous	intergenic_region	MODIFIER	n.75961541G>T	IL2RB-C1QTNF6
Chr5	76013870	C	T	heterozygous	missense_variant	MODERATE	c.88G>A	SSTR3
Chr5	76020865	G	A	heterozygous	intergenic_region	MODIFIER	n.76020865G>A	SSTR3-RAC2
Chr5	76070743	C	T	heterozygous	intergenic_region	MODIFIER	n.76070743C>T	RAC2-CYTH4
Chr5	76075041	A	G	heterozygous	intergenic_region	MODIFIER	n.76075041A>G	RAC2-CYTH4
Chr5	76083816	G	A	heterozygous	intron_variant	MODIFIER	c.19+3441G>A	CYTH4
Chr5	76105476	G	A	heterozygous	intron_variant	MODIFIER	c.823+206G>A	CYTH4
Chr5	76122692	G	T	heterozygous	intergenic_region	MODIFIER	n.76122692G>T	CYTH4-ELFN2
Chr5	76135412	G	A	heterozygous	intergenic_region	MODIFIER	n.76135412G>A	CYTH4-ELFN2
Chr5	76140354	G	C	heterozygous	intergenic_region	MODIFIER	n.76140354G>C	CYTH4-ELFN2
Chr5	76166864	T	C	heterozygous	intergenic_region	MODIFIER	n.76166864T>C	CYTH4-ELFN2
Chr5	76174380	G	T	heterozygous	synonymous_variant	LOW	c.1590C>A	ELFN2
Chr5	76174592	C	T	heterozygous	missense_variant	MODERATE	c.1378G>A	ELFN2
Chr5	76194224	A	C	heterozygous	intergenic_region	MODIFIER	n.76194224A>C	ELFN2-MFNG
Chr5	76197448	C	G	heterozygous	intergenic_region	MODIFIER	n.76197448C>G	ELFN2-MFNG
Chr5	76205486	G	T	heterozygous	intergenic_region	MODIFIER	n.76205486G>T	ELFN2-MFNG
Chr5	76206120	G	A	heterozygous	intergenic_region	MODIFIER	n.76206120G>A	ELFN2-MFNG
Chr5	76208115	C	T	homozygous	intergenic_region	MODIFIER	n.76208115C>T	ELFN2-MFNG
Chr5	76212632	G	T	heterozygous	intergenic_region	MODIFIER	n.76212632G>T	ELFN2-MFNG
Chr5	76218200	G	GC	heterozygous	intergenic_region	MODIFIER	n.76218200_76218201insC	ELFN2-MFNG
Chr5	76222291	G	A	heterozygous	intergenic_region	MODIFIER	n.76222291G>A	ELFN2-MFNG
Chr5	76223316	C	T	heterozygous	intergenic_region	MODIFIER	n.76223316C>T	ELFN2-MFNG
Chr5	76240008	C	T	heterozygous	intergenic_region	MODIFIER	n.76240008C>T	ELFN2-MFNG
Chr5	76400424	T	C	heterozygous	intron_variant	MODIFIER	c.736-2248T>C	USP18
Chr5	76403343	G	A	heterozygous	intron_variant	MODIFIER	c.917+18G>A	USP18
Chr5	76403398	C	T	heterozygous	intron_variant	MODIFIER	c.917+73C>T	USP18
Chr5	76409515	T	C	heterozygous	downstream_gene_variant	MODIFIER	c.*4574T>C	USP18
Chr5	76413436	G	A	heterozygous	intergenic_region	MODIFIER	n.76413436G>A	USP18-ALG10
Chr5	76425841	C	T	homozygous	intergenic_region	MODIFIER	n.76425841C>T	USP18-ALG10
Chr5	76427125	C	T	homozygous	intergenic_region	MODIFIER	n.76427125C>T	USP18-ALG10
Chr5	76432973	T	G	heterozygous	intergenic_region	MODIFIER	n.76432973T>G	USP18-ALG10
Chr5	76433814	C	T	heterozygous	intergenic_region	MODIFIER	n.76433814C>T	USP18-ALG10
Chr5	76436161	C	T	heterozygous	intergenic_region	MODIFIER	n.76436161C>T	USP18-ALG10
Chr5	76452716	C	T	heterozygous	intergenic_region	MODIFIER	n.76452716C>T	USP18-ALG10
Chr5	76456105	T	G	heterozygous	intergenic_region	MODIFIER	n.76456105T>G	USP18-ALG10
Chr5	76526152	T	G	heterozygous	intergenic_region	MODIFIER	n.76526152T>G	ALG10-SYT10
Chr5	76551004	A	G	heterozygous	intergenic_region	MODIFIER	n.76551004A>G	ALG10-SYT10
Chr5	76624128	T	A	heterozygous	intergenic_region	MODIFIER	n.76624128T>A	ALG10-SYT10
Chr5	76624950	G	A	heterozygous	intergenic_region	MODIFIER	n.76624950G>A	ALG10-SYT10
Chr5	76669201	TA	T	heterozygous	intergenic_region	MODIFIER	n.76669202delA	ALG10-SYT10
Chr5	76669209	G	T	heterozygous	intergenic_region	MODIFIER	n.76669209G>T	ALG10-SYT10
Chr5	76724318	G	A	heterozygous	intron_variant	MODIFIER	c.152-3295G>A	SYT10
Chr5	76724415	G	C	heterozygous	intron_variant	MODIFIER	c.152-3198G>C	SYT10
Chr5	76779441	C	T	heterozygous	intron_variant	MODIFIER	c.1078-10775C>T	SYT10
Chr5	76785966	G	A	heterozygous	intron_variant	MODIFIER	c.1078-4250G>A	SYT10
Chr5	76789285	G	C	heterozygous	intron_variant	MODIFIER	c.1078-931G>C	SYT10
Chr5	76811767	G	C	heterozygous	downstream_gene_variant	MODIFIER	c.*2798G>C	SYT10
Chr5	77040230	C	T	heterozygous	intergenic_region	MODIFIER	n.77040230C>T	SYT10-PKP2
Chr5	77091327	T	C	heterozygous	intergenic_region	MODIFIER	n.77091327T>C	SYT10-PKP2
Chr5	77146327	A	G	heterozygous	intergenic_region	MODIFIER	n.77146327A>G	SYT10-PKP2
Chr5	77153784	A	C	heterozygous	intergenic_region	MODIFIER	n.77153784A>C	SYT10-PKP2
Chr5	77198143	C	A	heterozygous	intergenic_region	MODIFIER	n.77198143C>A	SYT10-PKP2
Chr5	77221744	T	C	heterozygous	intergenic_region	MODIFIER	n.77221744T>C	SYT10-PKP2
Chr5	77245091	G	A	heterozygous	intergenic_region	MODIFIER	n.77245091G>A	SYT10-PKP2
Chr5	77326363	C	T	heterozygous	intergenic_region	MODIFIER	n.77326363C>T	SYT10-PKP2
Chr5	80148385	G	A	heterozygous	intergenic_region	MODIFIER	n.80148385G>A	IPO8-TMTC1
Chr5	80521987	G	A	heterozygous	intron_variant	MODIFIER	c.1057+72G>A	OVCH1
Chr5	80717402	G	A	heterozygous	intron_variant	MODIFIER	c.189+3851C>T	FAR2
Chr5	80762998	T	G	heterozygous	intergenic_region	MODIFIER	n.80762998T>G	FAR2-CCDC91
Chr5	80769168	G	T	heterozygous	intergenic_region	MODIFIER	n.80769168G>T	FAR2-CCDC91
Chr5	80770793	C	A	heterozygous	intergenic_region	MODIFIER	n.80770793C>A	FAR2-CCDC91
Chr5	80794406	C	T	heterozygous	intergenic_region	MODIFIER	n.80794406C>T	FAR2-CCDC91
Chr5	80810958	C	T	heterozygous	intergenic_region	MODIFIER	n.80810958C>T	FAR2-CCDC91
Chr5	80812208	GC	G	heterozygous	intergenic_region	MODIFIER	n.80812209delC	FAR2-CCDC91
Chr5	80832316	AAAGT	A	heterozygous	intergenic_region	MODIFIER	n.80832317_80832320delAAGT	FAR2-CCDC91
Chr5	80833190	G	A	heterozygous	intergenic_region	MODIFIER	n.80833190G>A	FAR2-CCDC91
Chr5	80836766	C	T	heterozygous	intergenic_region	MODIFIER	n.80836766C>T	FAR2-CCDC91
Chr5	80850269	G	A	heterozygous	intergenic_region	MODIFIER	n.80850269G>A	FAR2-CCDC91
Chr5	80869367	T	C	heterozygous	intergenic_region	MODIFIER	n.80869367T>C	FAR2-CCDC91
Chr5	80890095	A	T	heterozygous	intergenic_region	MODIFIER	n.80890095A>T	FAR2-CCDC91
Chr5	81874267	A	T	heterozygous	intron_variant	MODIFIER	c.109+23525T>A	CCDC91
Chr5	82225834	T	G	heterozygous	intergenic_region	MODIFIER	n.82225834T>G	CCDC91-PTHLH
Chr5	82229512	T	C	heterozygous	intergenic_region	MODIFIER	n.82229512T>C	CCDC91-PTHLH
Chr5	82236343	G	A	heterozygous	intergenic_region	MODIFIER	n.82236343G>A	CCDC91-PTHLH
Chr5	82238918	A	C	heterozygous	intergenic_region	MODIFIER	n.82238918A>C	CCDC91-PTHLH
Chr5	82241670	A	C	heterozygous	upstream_gene_variant	MODIFIER	c.-5474A>C	PTHLH
Chr5	82247082	G	T	heterozygous	intron_variant	MODIFIER	c.-22-40G>T	PTHLH
Chr5	82247316	G	A	heterozygous	intron_variant	MODIFIER	c.101+72G>A	PTHLH
Chr5	82250187	C	T	heterozygous	intron_variant	MODIFIER	c.101+2943C>T	PTHLH
Chr5	82251850	C	T	heterozygous	intron_variant	MODIFIER	c.102-1827C>T	PTHLH
Chr5	82255834	G	C	heterozygous	downstream_gene_variant	MODIFIER	n.*4705C>G	ENSBTAG00000006530
Chr5	82257742	A	T	heterozygous	downstream_gene_variant	MODIFIER	n.*2797T>A	ENSBTAG00000006530
Chr5	82264820	T	A	heterozygous	upstream_gene_variant	MODIFIER	n.-4030A>T	ENSBTAG00000006530
Chr5	82269468	G	T	heterozygous	intergenic_region	MODIFIER	n.82269468G>T	ENSBTAG00000006530-KLHL42
Chr5	82270598	C	T	heterozygous	intergenic_region	MODIFIER	n.82270598C>T	ENSBTAG00000006530-KLHL42
Chr5	82276759	T	A	heterozygous	intergenic_region	MODIFIER	n.82276759T>A	ENSBTAG00000006530-KLHL42
Chr5	82277504	C	G	heterozygous	intergenic_region	MODIFIER	n.82277504C>G	ENSBTAG00000006530-KLHL42
Chr5	82281417	T	G	heterozygous	intergenic_region	MODIFIER	n.82281417T>G	ENSBTAG00000006530-KLHL42
Chr5	82658896	C	A	heterozygous	downstream_gene_variant	MODIFIER	c.*2518C>A	C12orf71
Chr5	82660002	G	A	heterozygous	downstream_gene_variant	MODIFIER	c.*3624G>A	C12orf71
Chr5	82660158	G	A	heterozygous	downstream_gene_variant	MODIFIER	c.*3780G>A	C12orf71
Chr5	82664145	C	CG	heterozygous	intergenic_region	MODIFIER	n.82664145_82664146insG	C12orf71-SMCO2
Chr5	82665596	C	G	heterozygous	intergenic_region	MODIFIER	n.82665596C>G	C12orf71-SMCO2
Chr5	82697923	T	G	heterozygous	intergenic_region	MODIFIER	n.82697923T>G	C12orf71-SMCO2
Chr5	82720269	T	C	heterozygous	intergenic_region	MODIFIER	n.82720269T>C	C12orf71-SMCO2
Chr5	82857931	A	C	heterozygous	intergenic_region	MODIFIER	n.82857931A>C	SMCO2-ARNTL2
Chr5	82897975	C	T	heterozygous	intron_variant	MODIFIER	c.890-958G>A	ARNTL2
Chr5	82971307	C	A	heterozygous	downstream_gene_variant	MODIFIER	c.*3430G>T	STK38L
Chr5	83010392	C	T	heterozygous	intron_variant	MODIFIER	c.-11-10764G>A	STK38L
Chr5	83075539	T	C	heterozygous	intergenic_region	MODIFIER	n.83075539T>C	STK38L-MED21
Chr5	83393826	G	A	heterozygous	intergenic_region	MODIFIER	n.83393826G>A	ENSBTAG00000024043-ITPR2
Chr5	83418552	C	A	heterozygous	intron_variant	MODIFIER	c.92+19507C>A	ITPR2
Chr5	83447702	A	T	heterozygous	intron_variant	MODIFIER	c.93-11741A>T	ITPR2
Chr5	83463868	C	G	heterozygous	intron_variant	MODIFIER	c.163+4355C>G	ITPR2
Chr5	83571421	A	G	heterozygous	intron_variant	MODIFIER	c.1148+843A>G	ITPR2
Chr5	83691796	T	G	heterozygous	intron_variant	MODIFIER	c.4509+124T>G	ITPR2
Chr5	83840039	C	T	heterozygous	intron_variant	MODIFIER	c.6343-19282C>T	ITPR2
Chr5	83841363	G	T	heterozygous	intron_variant	MODIFIER	c.6343-17958G>T	ITPR2
Chr5	83947972	T	C	heterozygous	intron_variant	MODIFIER	c.7857+24660T>C	ITPR2
Chr5	84029617	C	T	heterozygous	intergenic_region	MODIFIER	n.84029617C>T	ITPR2-SSPN
Chr5	84069003	G	A	heterozygous	intergenic_region	MODIFIER	n.84069003G>A	ITPR2-SSPN
Chr5	84190712	A	G	heterozygous	intergenic_region	MODIFIER	n.84190712A>G	SSPN-BHLHE41
Chr5	84204355	G	A	heterozygous	intergenic_region	MODIFIER	n.84204355G>A	SSPN-BHLHE41
Chr5	84330398	T	C	heterozygous	intergenic_region	MODIFIER	n.84330398T>C	C12ORF2-ENSBTAG00000039906
Chr5	84333725	C	T	heterozygous	intergenic_region	MODIFIER	n.84333725C>T	C12ORF2-ENSBTAG00000039906
Chr5	84340810	AAAAAAC	A	heterozygous	intergenic_region	MODIFIER	n.84340811_84340816delAAAAAC	C12ORF2-ENSBTAG00000039906
Chr5	84425393	G	A	heterozygous	intergenic_region	MODIFIER	n.84425393G>A	C12ORF2-ENSBTAG00000039906
Chr5	84486621	A	G	heterozygous	intergenic_region	MODIFIER	n.84486621A>G	C12ORF2-ENSBTAG00000039906
Chr5	84522975	AAT	A	heterozygous	intergenic_region	MODIFIER	n.84522976_84522977delAT	C12ORF2-ENSBTAG00000039906
Chr5	84536618	G	A	heterozygous	intergenic_region	MODIFIER	n.84536618G>A	C12ORF2-ENSBTAG00000039906
Chr5	84590364	G	A	heterozygous	intergenic_region	MODIFIER	n.84590364G>A	C12ORF2-ENSBTAG00000039906
Chr5	84627838	C	T	heterozygous	intergenic_region	MODIFIER	n.84627838C>T	C12ORF2-ENSBTAG00000039906
Chr5	84706381	T	C	heterozygous	intergenic_region	MODIFIER	n.84706381T>C	ENSBTAG00000039906-ENSBTAG00000046108
Chr5	84921303	A	G	heterozygous	intergenic_region	MODIFIER	n.84921303A>G	LMNTD1-ENSBTAG00000009778
Chr5	85147007	T	A	heterozygous	intergenic_region	MODIFIER	n.85147007T>A	LMNTD1-ENSBTAG00000009778
Chr5	85189731	A	G	heterozygous	intron_variant	MODIFIER	c.112-1799A>G	ENSBTAG00000009778
Chr5	85236760	T	C	heterozygous	intron_variant	MODIFIER	c.22-217T>C	CASC1
Chr5	85289356	C	T	heterozygous	intron_variant	MODIFIER	c.997-643C>T	CASC1
Chr5	85294048	T	C	heterozygous	intron_variant	MODIFIER	c.1234-71T>C	CASC1
Chr5	85294916	G	T	heterozygous	intron_variant	MODIFIER	c.1390+641G>T	CASC1
Chr5	85297262	C	T	heterozygous	intron_variant	MODIFIER	c.1391-339C>T	CASC1
Chr5	85297264	A	C	heterozygous	intron_variant	MODIFIER	c.1391-337A>C	CASC1
Chr5	85333251	G	A	heterozygous	intron_variant	MODIFIER	c.541+476C>T	LRMP
Chr5	85334423	G	A	heterozygous	intron_variant	MODIFIER	c.484-639C>T	LRMP
Chr5	85344902	C	T	heterozygous	intron_variant	MODIFIER	c.193-3306G>A	LRMP
Chr5	85349968	G	A	heterozygous	intron_variant	MODIFIER	c.192+3592C>T	LRMP
Chr5	85366704	A	G	heterozygous	upstream_gene_variant	MODIFIER	c.-12199T>C	LRMP
Chr5	85366710	A	G	heterozygous	upstream_gene_variant	MODIFIER	c.-12205T>C	LRMP
Chr5	85366942	T	TC	heterozygous	upstream_gene_variant	MODIFIER	c.-12438_-12437insG	LRMP
Chr5	85367189	C	G	heterozygous	upstream_gene_variant	MODIFIER	c.-12684G>C	LRMP
Chr5	85367292	C	T	heterozygous	upstream_gene_variant	MODIFIER	c.-12787G>A	LRMP
Chr5	85367389	G	C	heterozygous	upstream_gene_variant	MODIFIER	c.-12884C>G	LRMP
Chr5	85367484	G	A	heterozygous	upstream_gene_variant	MODIFIER	c.-12979C>T	LRMP
Chr5	85367527	C	T	heterozygous	upstream_gene_variant	MODIFIER	c.-13022G>A	LRMP
Chr5	85367895	A	C	heterozygous	upstream_gene_variant	MODIFIER	c.-13390T>G	LRMP
Chr5	85367983	T	A	heterozygous	upstream_gene_variant	MODIFIER	c.-13478A>T	LRMP
Chr5	85368203	G	C	heterozygous	upstream_gene_variant	MODIFIER	c.-13698C>G	LRMP
Chr5	85368811	G	A	heterozygous	upstream_gene_variant	MODIFIER	c.-14306C>T	LRMP
Chr5	85369041	T	C	heterozygous	upstream_gene_variant	MODIFIER	c.-14536A>G	LRMP
Chr5	85369065	T	C	heterozygous	upstream_gene_variant	MODIFIER	c.-14560A>G	LRMP
Chr5	85369110	A	G	heterozygous	upstream_gene_variant	MODIFIER	c.-14605T>C	LRMP
Chr5	85369157	T	C	heterozygous	upstream_gene_variant	MODIFIER	c.-14652A>G	LRMP
Chr5	85369206	G	T	heterozygous	upstream_gene_variant	MODIFIER	c.-14701C>A	LRMP
Chr5	85369212	G	A	heterozygous	upstream_gene_variant	MODIFIER	c.-14707C>T	LRMP
Chr5	85369232	C	G	heterozygous	upstream_gene_variant	MODIFIER	c.-14727G>C	LRMP
Chr5	85369259	A	G	heterozygous	upstream_gene_variant	MODIFIER	c.-14754T>C	LRMP
Chr5	85369517	A	G	heterozygous	upstream_gene_variant	MODIFIER	c.-15012T>C	LRMP
Chr5	85369711	C	T	heterozygous	upstream_gene_variant	MODIFIER	c.-15206G>A	LRMP
Chr5	85369887	C	T	heterozygous	upstream_gene_variant	MODIFIER	c.-15382G>A	LRMP
Chr5	85370120	T	C	heterozygous	upstream_gene_variant	MODIFIER	c.-15615A>G	LRMP
Chr5	85370361	T	A	heterozygous	upstream_gene_variant	MODIFIER	c.-15856A>T	LRMP
Chr5	85370602	A	AT	heterozygous	upstream_gene_variant	MODIFIER	c.-16098_-16097insA	LRMP
Chr5	85370676	C	T	heterozygous	upstream_gene_variant	MODIFIER	c.-16171G>A	LRMP
Chr5	85370749	G	T	heterozygous	upstream_gene_variant	MODIFIER	c.-16244C>A	LRMP
Chr5	85370944	T	G	heterozygous	upstream_gene_variant	MODIFIER	c.-16439A>C	LRMP
Chr5	85370984	TG	T	heterozygous	upstream_gene_variant	MODIFIER	c.-16480delC	LRMP
Chr5	85371141	C	T	heterozygous	intergenic_region	MODIFIER	n.85371141C>T	LRMP-BCAT1
Chr5	85371150	G	C	heterozygous	intergenic_region	MODIFIER	n.85371150G>C	LRMP-BCAT1
Chr5	85371210	C	T	heterozygous	intergenic_region	MODIFIER	n.85371210C>T	LRMP-BCAT1
Chr5	85371405	G	C	heterozygous	intergenic_region	MODIFIER	n.85371405G>C	LRMP-BCAT1
Chr5	85371645	T	C	heterozygous	intergenic_region	MODIFIER	n.85371645T>C	LRMP-BCAT1
Chr5	85371653	G	A	heterozygous	intergenic_region	MODIFIER	n.85371653G>A	LRMP-BCAT1
Chr5	85371662	G	A	heterozygous	intergenic_region	MODIFIER	n.85371662G>A	LRMP-BCAT1
Chr5	85371904	T	G	heterozygous	intergenic_region	MODIFIER	n.85371904T>G	LRMP-BCAT1
Chr5	85372378	T	G	heterozygous	intergenic_region	MODIFIER	n.85372378T>G	LRMP-BCAT1
Chr5	85372405	AT	A	heterozygous	intergenic_region	MODIFIER	n.85372406delT	LRMP-BCAT1
Chr5	85372556	C	T	heterozygous	intergenic_region	MODIFIER	n.85372556C>T	LRMP-BCAT1
Chr5	85372563	G	A	heterozygous	intergenic_region	MODIFIER	n.85372563G>A	LRMP-BCAT1
Chr5	85372654	G	A	heterozygous	intergenic_region	MODIFIER	n.85372654G>A	LRMP-BCAT1
Chr5	85372717	A	C	heterozygous	intergenic_region	MODIFIER	n.85372717A>C	LRMP-BCAT1
Chr5	85372819	C	T	heterozygous	intergenic_region	MODIFIER	n.85372819C>T	LRMP-BCAT1
Chr5	85372914	A	G	heterozygous	intergenic_region	MODIFIER	n.85372914A>G	LRMP-BCAT1
Chr5	85372986	C	T	heterozygous	intergenic_region	MODIFIER	n.85372986C>T	LRMP-BCAT1
Chr5	85373141	A	G	heterozygous	intergenic_region	MODIFIER	n.85373141A>G	LRMP-BCAT1
Chr5	85373261	G	T	heterozygous	intergenic_region	MODIFIER	n.85373261G>T	LRMP-BCAT1
Chr5	85373317	C	T	heterozygous	intergenic_region	MODIFIER	n.85373317C>T	LRMP-BCAT1
Chr5	85373353	G	A	heterozygous	intergenic_region	MODIFIER	n.85373353G>A	LRMP-BCAT1
Chr5	85373471	G	T	heterozygous	intergenic_region	MODIFIER	n.85373471G>T	LRMP-BCAT1
Chr5	85373479	A	T	heterozygous	intergenic_region	MODIFIER	n.85373479A>T	LRMP-BCAT1
Chr5	85373608	A	G	heterozygous	intergenic_region	MODIFIER	n.85373608A>G	LRMP-BCAT1
Chr5	85373650	C	T	heterozygous	intergenic_region	MODIFIER	n.85373650C>T	LRMP-BCAT1
Chr5	85373661	T	C	heterozygous	intergenic_region	MODIFIER	n.85373661T>C	LRMP-BCAT1
Chr5	85373841	T	A	heterozygous	intergenic_region	MODIFIER	n.85373841T>A	LRMP-BCAT1
Chr5	85373850	A	G	heterozygous	intergenic_region	MODIFIER	n.85373850A>G	LRMP-BCAT1
Chr5	85373871	C	T	heterozygous	intergenic_region	MODIFIER	n.85373871C>T	LRMP-BCAT1
Chr5	85373873	G	A	heterozygous	intergenic_region	MODIFIER	n.85373873G>A	LRMP-BCAT1
Chr5	85373891	G	A	heterozygous	intergenic_region	MODIFIER	n.85373891G>A	LRMP-BCAT1
Chr5	85374036	T	C	heterozygous	intergenic_region	MODIFIER	n.85374036T>C	LRMP-BCAT1
Chr5	85374119	C	T	heterozygous	intergenic_region	MODIFIER	n.85374119C>T	LRMP-BCAT1
Chr5	85374150	T	C	heterozygous	intergenic_region	MODIFIER	n.85374150T>C	LRMP-BCAT1
Chr5	85374157	C	T	heterozygous	intergenic_region	MODIFIER	n.85374157C>T	LRMP-BCAT1
Chr5	85374158	A	G	heterozygous	intergenic_region	MODIFIER	n.85374158A>G	LRMP-BCAT1
Chr5	85374234	A	G	heterozygous	intergenic_region	MODIFIER	n.85374234A>G	LRMP-BCAT1
Chr5	85374261	T	C	heterozygous	intergenic_region	MODIFIER	n.85374261T>C	LRMP-BCAT1
Chr5	85374288	A	G	heterozygous	intergenic_region	MODIFIER	n.85374288A>G	LRMP-BCAT1
Chr5	85374305	G	T	heterozygous	intergenic_region	MODIFIER	n.85374305G>T	LRMP-BCAT1
Chr5	85374318	C	T	heterozygous	intergenic_region	MODIFIER	n.85374318C>T	LRMP-BCAT1
Chr5	85374348	G	A	heterozygous	intergenic_region	MODIFIER	n.85374348G>A	LRMP-BCAT1
Chr5	85374837	C	T	heterozygous	intergenic_region	MODIFIER	n.85374837C>T	LRMP-BCAT1
Chr5	85374912	C	G	heterozygous	intergenic_region	MODIFIER	n.85374912C>G	LRMP-BCAT1
Chr5	85375117	CTCTCTGATA	C	heterozygous	intergenic_region	MODIFIER	n.85375118_85375126delTCTCTGATA	LRMP-BCAT1
Chr5	85375178	C	T	heterozygous	intergenic_region	MODIFIER	n.85375178C>T	LRMP-BCAT1
Chr5	85375318	T	C	heterozygous	intergenic_region	MODIFIER	n.85375318T>C	LRMP-BCAT1
Chr5	85375479	T	C	heterozygous	intergenic_region	MODIFIER	n.85375479T>C	LRMP-BCAT1
Chr5	85375535	T	G	heterozygous	intergenic_region	MODIFIER	n.85375535T>G	LRMP-BCAT1
Chr5	85375600	T	TAG	heterozygous	intergenic_region	MODIFIER	n.85375600_85375601insAG	LRMP-BCAT1
Chr5	85375664	G	A	heterozygous	intergenic_region	MODIFIER	n.85375664G>A	LRMP-BCAT1
Chr5	85375698	G	A	heterozygous	intergenic_region	MODIFIER	n.85375698G>A	LRMP-BCAT1
Chr5	85375699	A	T	heterozygous	intergenic_region	MODIFIER	n.85375699A>T	LRMP-BCAT1
Chr5	85376216	C	T	heterozygous	intergenic_region	MODIFIER	n.85376216C>T	LRMP-BCAT1
Chr5	85377925	C	G	heterozygous	intergenic_region	MODIFIER	n.85377925C>G	LRMP-BCAT1
Chr5	85378411	G	A	heterozygous	intergenic_region	MODIFIER	n.85378411G>A	LRMP-BCAT1
Chr5	85379250	C	T	heterozygous	intergenic_region	MODIFIER	n.85379250C>T	LRMP-BCAT1
Chr5	85422309	A	G	heterozygous	intergenic_region	MODIFIER	n.85422309A>G	LRMP-BCAT1
Chr5	85430030	A	T	heterozygous	intergenic_region	MODIFIER	n.85430030A>T	LRMP-BCAT1
Chr5	85466522	G	A	heterozygous	intergenic_region	MODIFIER	n.85466522G>A	LRMP-BCAT1
Chr5	85541656	C	T	heterozygous	intron_variant	MODIFIER	c.280-2115C>T	BCAT1
Chr5	85550487	A	C	heterozygous	intron_variant	MODIFIER	c.510+4177A>C	BCAT1
Chr5	85628283	G	A	heterozygous	intergenic_region	MODIFIER	n.85628283G>A	BCAT1-5S_rRNA
Chr5	85669178	T	G	heterozygous	intergenic_region	MODIFIER	n.85669178T>G	BCAT1-5S_rRNA
Chr5	86091669	A	C	heterozygous	intergenic_region	MODIFIER	n.86091669A>C	5S_rRNA-SOX5
Chr5	86159784	G	C	heterozygous	intergenic_region	MODIFIER	n.86159784G>C	5S_rRNA-SOX5
Chr5	86325289	A	C	heterozygous	intergenic_region	MODIFIER	n.86325289A>C	5S_rRNA-SOX5
Chr5	86328441	A	G	heterozygous	intergenic_region	MODIFIER	n.86328441A>G	5S_rRNA-SOX5
Chr5	86331242	G	A	heterozygous	intergenic_region	MODIFIER	n.86331242G>A	5S_rRNA-SOX5
Chr5	86334335	C	T	heterozygous	intergenic_region	MODIFIER	n.86334335C>T	5S_rRNA-SOX5
Chr5	86598987	C	CA	heterozygous	intron_variant	MODIFIER	c.38+27631_38+27632insA	SOX5
Chr5	87085332	C	T	heterozygous	intergenic_region	MODIFIER	n.87085332C>T	SOX5-ETNK1
Chr5	87098086	T	C	heterozygous	intergenic_region	MODIFIER	n.87098086T>C	SOX5-ETNK1
Chr5	87119439	C	T	heterozygous	intergenic_region	MODIFIER	n.87119439C>T	SOX5-ETNK1
Chr5	87122158	C	T	heterozygous	intergenic_region	MODIFIER	n.87122158C>T	SOX5-ETNK1
Chr5	87124369	T	C	heterozygous	intergenic_region	MODIFIER	n.87124369T>C	SOX5-ETNK1
Chr5	87124370	G	A	heterozygous	intergenic_region	MODIFIER	n.87124370G>A	SOX5-ETNK1
Chr5	87124377	A	G	heterozygous	intergenic_region	MODIFIER	n.87124377A>G	SOX5-ETNK1
Chr5	87125942	C	T	heterozygous	intergenic_region	MODIFIER	n.87125942C>T	SOX5-ETNK1
Chr5	87131651	GGA	G	heterozygous	intergenic_region	MODIFIER	n.87131652_87131653delGA	SOX5-ETNK1
Chr5	87134694	C	T	heterozygous	intergenic_region	MODIFIER	n.87134694C>T	SOX5-ETNK1
Chr5	87135618	G	A	heterozygous	intergenic_region	MODIFIER	n.87135618G>A	SOX5-ETNK1
Chr5	87140565	C	T	heterozygous	intergenic_region	MODIFIER	n.87140565C>T	SOX5-ETNK1
Chr5	87196101	T	C	heterozygous	intergenic_region	MODIFIER	n.87196101T>C	SOX5-ETNK1
Chr5	87202402	T	C	heterozygous	intergenic_region	MODIFIER	n.87202402T>C	SOX5-ETNK1
Chr5	89919157	T	G	heterozygous	intergenic_region	MODIFIER	n.89919157T>G	PDE3A-ENSBTAG00000044467
Chr5	89999587	G	A	heterozygous	intergenic_region	MODIFIER	n.89999587G>A	PDE3A-ENSBTAG00000044467
Chr5	90171078	C	A	heterozygous	intergenic_region	MODIFIER	n.90171078C>A	ENSBTAG00000044467-5S_rRNA
Chr5	90307123	C	T	heterozygous	intergenic_region	MODIFIER	n.90307123C>T	ENSBTAG00000044467-5S_rRNA
Chr5	90380811	A	G	heterozygous	intergenic_region	MODIFIER	n.90380811A>G	ENSBTAG00000044467-5S_rRNA
Chr5	90393858	C	A	heterozygous	intergenic_region	MODIFIER	n.90393858C>A	ENSBTAG00000044467-5S_rRNA
Chr5	90654279	T	C	heterozygous	intergenic_region	MODIFIER	n.90654279T>C	5S_rRNA-AEBP2
Chr5	90814695	C	G	heterozygous	intergenic_region	MODIFIER	n.90814695C>G	5S_rRNA-AEBP2
Chr5	91188767	G	A	heterozygous	intergenic_region	MODIFIER	n.91188767G>A	PLEKHA5-CAPZA3
Chr5	91214148	G	C	heterozygous	intergenic_region	MODIFIER	n.91214148G>C	PLEKHA5-CAPZA3
Chr5	91573443	C	G	heterozygous	intergenic_region	MODIFIER	n.91573443C>G	PLEKHA5-CAPZA3
Chr5	91996177	C	T	heterozygous	intron_variant	MODIFIER	c.3326+10707G>A	PIK3C2G
Chr5	92166808	C	T	heterozygous	intron_variant	MODIFIER	c.1883+4677G>A	PIK3C2G
Chr5	92169868	T	C	heterozygous	intron_variant	MODIFIER	c.1883+1617A>G	PIK3C2G
Chr5	92435213	G	T	heterozygous	intron_variant	MODIFIER	c.109+1086G>T	RERGL
Chr5	92455633	T	G	heterozygous	intergenic_region	MODIFIER	n.92455633T>G	RERGL-5S_rRNA
Chr5	92602373	CTT	C	heterozygous	intergenic_region	MODIFIER	n.92602374_92602375delTT	5S_rRNA-LMO3
Chr5	92676824	A	T	heterozygous	intergenic_region	MODIFIER	n.92676824A>T	5S_rRNA-LMO3
Chr5	92714168	G	A	heterozygous	intergenic_region	MODIFIER	n.92714168G>A	5S_rRNA-LMO3
Chr5	92781733	C	A	heterozygous	intergenic_region	MODIFIER	n.92781733C>A	5S_rRNA-LMO3
Chr5	92896283	G	A	heterozygous	intergenic_region	MODIFIER	n.92896283G>A	5S_rRNA-LMO3
Chr5	93495549	C	G	heterozygous	intergenic_region	MODIFIER	n.93495549C>G	5S_rRNA-LMO3
Chr5	93671119	C	G	heterozygous	intergenic_region	MODIFIER	n.93671119C>G	5S_rRNA-LMO3
Chr5	93757194	C	T	heterozygous	3_prime_UTR_variant	MODIFIER	c.*38C>T	LMO3
Chr5	93947420	G	C	heterozygous	intron_variant	MODIFIER	c.-16+2627C>G	MGST1
Chr5	95408813	ACT	A	heterozygous	downstream_gene_variant	MODIFIER	n.*806_*807delAG	5S_rRNA
Chr5	95432688	C	T	heterozygous	intergenic_region	MODIFIER	n.95432688C>T	ERP27-MGP
Chr5	95470571	G	A	heterozygous	intergenic_region	MODIFIER	n.95470571G>A	MGP-ART4
Chr5	95500301	T	C	heterozygous	splice_donor_variant&intron_variant	HIGH	c.171+2T>C	ART4
Chr5	95552569	A	T	heterozygous	downstream_gene_variant	MODIFIER	c.*3229A>T	ENSBTAG00000014759
Chr5	95730064	T	C	heterozygous	intron_variant	MODIFIER	c.107-4898T>C	PLBD1
Chr5	97042687	C	A	heterozygous	intergenic_region	MODIFIER	n.97042687C>A	GRIN2B-EMP1
Chr5	97043795	G	A	heterozygous	intergenic_region	MODIFIER	n.97043795G>A	GRIN2B-EMP1
Chr5	97069521	T	C	heterozygous	intergenic_region	MODIFIER	n.97069521T>C	GRIN2B-EMP1
Chr5	97093243	ACTT	A	heterozygous	intron_variant	MODIFIER	c.-35-7763_-35-7761delAAG	EMP1
Chr5	97094672	T	A	heterozygous	intron_variant	MODIFIER	c.-36+6771A>T	EMP1
Chr5	97094674	C	T	heterozygous	intron_variant	MODIFIER	c.-36+6769G>A	EMP1
Chr5	97104345	G	A	heterozygous	upstream_gene_variant	MODIFIER	c.-18897C>T	EMP1
Chr5	97288236	G	A	heterozygous	missense_variant	MODERATE	c.35C>T	KIAA1467
Chr5	97311370	A	G	heterozygous	intergenic_region	MODIFIER	n.97311370A>G	KIAA1467-HEBP1
Chr5	97376558	C	G	heterozygous	intron_variant	MODIFIER	c.398+4068C>G	HEBP1
Chr5	97430459	G	T	heterozygous	downstream_gene_variant	MODIFIER	c.*3641C>A	GPRC5A
Chr5	97431733	T	C	heterozygous	downstream_gene_variant	MODIFIER	c.*2367A>G	GPRC5A
Chr5	97432220	C	T	heterozygous	downstream_gene_variant	MODIFIER	c.*1880G>A	GPRC5A
Chr5	97438828	G	A	heterozygous	synonymous_variant	LOW	c.483C>T	GPRC5A
Chr5	97441953	C	T	heterozygous	intron_variant	MODIFIER	c.-7-2636G>A	GPRC5A
Chr5	97517858	G	A	heterozygous	downstream_gene_variant	MODIFIER	c.*6138C>T	APOLD1
Chr5	97536814	C	T	heterozygous	intergenic_region	MODIFIER	n.97536814C>T	ENSBTAG00000048294-CDKN1B
Chr5	97543573	G	A	heterozygous	intergenic_region	MODIFIER	n.97543573G>A	ENSBTAG00000048294-CDKN1B
Chr5	97557160	T	C	heterozygous	intergenic_region	MODIFIER	n.97557160T>C	ENSBTAG00000048294-CDKN1B
Chr5	97583807	T	G	heterozygous	upstream_gene_variant	MODIFIER	c.-2000A>C	CDKN1B
Chr5	97589580	C	T	heterozygous	intergenic_region	MODIFIER	n.97589580C>T	CDKN1B-GPR19
Chr5	97798238	C	G	heterozygous	intron_variant	MODIFIER	c.692-2828C>G	DUSP16
Chr5	97813753	TGCAGCTGTTTTAG	T	heterozygous	downstream_gene_variant	MODIFIER	c.*1247_*1259delCTAAAACAGCTGC	LOH12CR1
Chr5	97813790	TAAG	T	heterozygous	downstream_gene_variant	MODIFIER	c.*1220_*1222delCTT	LOH12CR1
Chr5	97854850	C	T	heterozygous	intron_variant	MODIFIER	c.203-10344G>A	LOH12CR1
Chr5	97904943	C	A	heterozygous	intron_variant	MODIFIER	c.202+3715G>T	LOH12CR1
Chr5	97913457	A	G	heterozygous	upstream_gene_variant	MODIFIER	c.-1982T>C	LOH12CR1
Chr5	97913601	G	T	heterozygous	upstream_gene_variant	MODIFIER	c.-2126C>A	LOH12CR1
Chr5	97928383	G	A	heterozygous	intron_variant	MODIFIER	c.-97+2455G>A	MANSC1
Chr5	97929420	C	G	heterozygous	intron_variant	MODIFIER	c.-96-2947C>G	MANSC1
Chr5	97958836	G	A	heterozygous	intergenic_region	MODIFIER	n.97958836G>A	MANSC1-LRP6
Chr5	97975147	A	T	heterozygous	intergenic_region	MODIFIER	n.97975147A>T	MANSC1-LRP6
Chr5	97986604	C	T	heterozygous	intergenic_region	MODIFIER	n.97986604C>T	MANSC1-LRP6
Chr5	97990352	G	A	heterozygous	intergenic_region	MODIFIER	n.97990352G>A	MANSC1-LRP6
Chr5	97994072	C	T	heterozygous	intergenic_region	MODIFIER	n.97994072C>T	MANSC1-LRP6
Chr5	97997947	CG	C	heterozygous	intergenic_region	MODIFIER	n.97997948delG	MANSC1-LRP6
Chr5	98000316	G	A	heterozygous	intergenic_region	MODIFIER	n.98000316G>A	MANSC1-LRP6
Chr5	98001998	C	T	heterozygous	intergenic_region	MODIFIER	n.98001998C>T	MANSC1-LRP6
Chr5	98004086	A	G	heterozygous	intergenic_region	MODIFIER	n.98004086A>G	MANSC1-LRP6
Chr5	98008245	G	A	heterozygous	intergenic_region	MODIFIER	n.98008245G>A	MANSC1-LRP6
Chr5	98010906	C	G	heterozygous	intergenic_region	MODIFIER	n.98010906C>G	MANSC1-LRP6
Chr5	98011410	C	T	heterozygous	intergenic_region	MODIFIER	n.98011410C>T	MANSC1-LRP6
Chr5	98020306	A	T	heterozygous	intron_variant	MODIFIER	c.413+3282A>T	LRP6
Chr5	98022151	T	C	heterozygous	intron_variant	MODIFIER	c.413+5127T>C	LRP6
Chr5	98036326	A	G	heterozygous	intron_variant	MODIFIER	c.413+19302A>G	LRP6
Chr5	98037499	C	G	heterozygous	intron_variant	MODIFIER	c.413+20475C>G	LRP6
Chr5	98042844	G	T	heterozygous	intron_variant	MODIFIER	c.413+25820G>T	LRP6
Chr5	98048007	A	G	heterozygous	intron_variant	MODIFIER	c.414-30521A>G	LRP6
Chr5	98052279	A	G	heterozygous	intron_variant	MODIFIER	c.414-26249A>G	LRP6
Chr5	98054040	A	G	heterozygous	intron_variant	MODIFIER	c.414-24488A>G	LRP6
Chr5	98057906	T	C	heterozygous	intron_variant	MODIFIER	c.414-20622T>C	LRP6
Chr5	98058978	C	A	heterozygous	intron_variant	MODIFIER	c.414-19550C>A	LRP6
Chr5	98061843	G	A	heterozygous	intron_variant	MODIFIER	c.414-16685G>A	LRP6
Chr5	98066122	T	G	heterozygous	intron_variant	MODIFIER	c.414-12406T>G	LRP6
Chr5	98073618	C	T	heterozygous	intron_variant	MODIFIER	c.414-4910C>T	LRP6
Chr5	98077925	A	G	heterozygous	intron_variant	MODIFIER	c.414-603A>G	LRP6
Chr5	98080798	A	G	heterozygous	intron_variant	MODIFIER	c.611+2073A>G	LRP6
Chr5	98119680	A	G	heterozygous	intron_variant	MODIFIER	c.1519-3514A>G	LRP6
Chr5	98122653	T	TA	heterozygous	intron_variant	MODIFIER	c.1519-541_1519-540insA	LRP6
Chr5	98144082	A	T	heterozygous	intron_variant	MODIFIER	c.3370+3118A>T	LRP6
Chr5	98152689	G	A	heterozygous	intron_variant	MODIFIER	c.3706+1706G>A	LRP6
Chr5	98161989	G	A	heterozygous	intron_variant	MODIFIER	c.4054+2047G>A	LRP6
Chr5	98169625	A	AT	heterozygous	intron_variant	MODIFIER	c.4521-1308_4521-1307insT	LRP6
Chr5	98207495	G	T	heterozygous	intron_variant	MODIFIER	c.604+217C>A	BCL2L14
Chr5	98209022	T	A	heterozygous	intron_variant	MODIFIER	c.440-1146A>T	BCL2L14
Chr5	98337647	G	A	heterozygous	intergenic_region	MODIFIER	n.98337647G>A	BCL2L14-ETV6
Chr5	98353490	T	C	heterozygous	intergenic_region	MODIFIER	n.98353490T>C	BCL2L14-ETV6
Chr5	98373883	G	A	heterozygous	intergenic_region	MODIFIER	n.98373883G>A	BCL2L14-ETV6
Chr5	98378045	A	G	heterozygous	intergenic_region	MODIFIER	n.98378045A>G	BCL2L14-ETV6
Chr5	98379725	C	T	heterozygous	intergenic_region	MODIFIER	n.98379725C>T	BCL2L14-ETV6
Chr5	98400006	A	G	heterozygous	intergenic_region	MODIFIER	n.98400006A>G	BCL2L14-ETV6
Chr5	98407018	T	G	heterozygous	intergenic_region	MODIFIER	n.98407018T>G	BCL2L14-ETV6
Chr5	98407327	T	C	heterozygous	intergenic_region	MODIFIER	n.98407327T>C	BCL2L14-ETV6
Chr5	98407914	A	G	heterozygous	downstream_gene_variant	MODIFIER	c.*5235T>C	ETV6
Chr5	98408172	A	G	heterozygous	downstream_gene_variant	MODIFIER	c.*4977T>C	ETV6
Chr5	98413012	C	T	heterozygous	3_prime_UTR_variant	MODIFIER	c.*137G>A	ETV6
Chr5	98414110	C	T	heterozygous	intron_variant	MODIFIER	c.1089-856G>A	ETV6
Chr5	98430493	C	T	heterozygous	intron_variant	MODIFIER	c.844+2081G>A	ETV6
Chr5	98438933	C	A	heterozygous	intron_variant	MODIFIER	c.299-5814G>T	ETV6
Chr5	98439524	G	GT	heterozygous	intron_variant	MODIFIER	c.299-6406_299-6405insA	ETV6
Chr5	98446376	C	T	heterozygous	intron_variant	MODIFIER	c.298+4579G>A	ETV6
Chr5	98461409	T	G	heterozygous	intron_variant	MODIFIER	c.163+6722A>C	ETV6
Chr5	98462878	G	C	heterozygous	intron_variant	MODIFIER	c.163+5253C>G	ETV6
Chr5	98466123	CAG	C	heterozygous	intron_variant	MODIFIER	c.163+2006_163+2007delCT	ETV6
Chr5	98468578	C	T	heterozygous	upstream_gene_variant	MODIFIER	c.-285G>A	ETV6
Chr5	98473775	T	G	heterozygous	intergenic_region	MODIFIER	n.98473775T>G	ETV6-ENSBTAG00000030476
Chr5	98475513	C	G	heterozygous	intergenic_region	MODIFIER	n.98475513C>G	ETV6-ENSBTAG00000030476
Chr5	98481532	C	T	heterozygous	intergenic_region	MODIFIER	n.98481532C>T	ETV6-ENSBTAG00000030476
Chr5	98481853	C	T	heterozygous	intergenic_region	MODIFIER	n.98481853C>T	ETV6-ENSBTAG00000030476
Chr5	98489137	A	G	heterozygous	intergenic_region	MODIFIER	n.98489137A>G	ETV6-ENSBTAG00000030476
Chr5	98491973	G	A	heterozygous	intergenic_region	MODIFIER	n.98491973G>A	ETV6-ENSBTAG00000030476
Chr5	98492214	T	C	heterozygous	intergenic_region	MODIFIER	n.98492214T>C	ETV6-ENSBTAG00000030476
Chr5	98500684	AC	A	heterozygous	intergenic_region	MODIFIER	n.98500685delC	ETV6-ENSBTAG00000030476
Chr5	98509908	C	A	heterozygous	intergenic_region	MODIFIER	n.98509908C>A	ETV6-ENSBTAG00000030476
Chr5	98521416	G	C	heterozygous	intergenic_region	MODIFIER	n.98521416G>C	ETV6-ENSBTAG00000030476
Chr5	98522052	G	A	heterozygous	intergenic_region	MODIFIER	n.98522052G>A	ETV6-ENSBTAG00000030476
Chr5	98675951	G	A	heterozygous	intergenic_region	MODIFIER	n.98675951G>A	ETV6-ENSBTAG00000030476
Chr5	98712016	G	C	heterozygous	intergenic_region	MODIFIER	n.98712016G>C	ETV6-ENSBTAG00000030476
Chr5	98721746	T	G	heterozygous	intergenic_region	MODIFIER	n.98721746T>G	ETV6-ENSBTAG00000030476
Chr5	98776862	T	G	heterozygous	intergenic_region	MODIFIER	n.98776862T>G	ETV6-ENSBTAG00000030476
Chr5	98890283	C	A	heterozygous	intergenic_region	MODIFIER	n.98890283C>A	ETV6-ENSBTAG00000030476
Chr5	98906754	C	T	heterozygous	intergenic_region	MODIFIER	n.98906754C>T	ETV6-ENSBTAG00000030476
Chr5	98921510	G	T	heterozygous	intergenic_region	MODIFIER	n.98921510G>T	ETV6-ENSBTAG00000030476
Chr5	98929520	C	T	heterozygous	intergenic_region	MODIFIER	n.98929520C>T	ETV6-ENSBTAG00000030476
Chr5	98944307	C	T	heterozygous	intergenic_region	MODIFIER	n.98944307C>T	ETV6-ENSBTAG00000030476
Chr5	98946308	T	G	heterozygous	intergenic_region	MODIFIER	n.98946308T>G	ETV6-ENSBTAG00000030476
Chr5	98946534	T	G	heterozygous	intergenic_region	MODIFIER	n.98946534T>G	ETV6-ENSBTAG00000030476
Chr5	98949169	G	A	heterozygous	intergenic_region	MODIFIER	n.98949169G>A	ETV6-ENSBTAG00000030476
Chr5	98949372	G	A	heterozygous	intergenic_region	MODIFIER	n.98949372G>A	ETV6-ENSBTAG00000030476
Chr5	98952310	G	A	heterozygous	intergenic_region	MODIFIER	n.98952310G>A	ETV6-ENSBTAG00000030476
Chr5	98954036	T	C	heterozygous	intergenic_region	MODIFIER	n.98954036T>C	ETV6-ENSBTAG00000030476
Chr5	98957565	C	T	heterozygous	intergenic_region	MODIFIER	n.98957565C>T	ETV6-ENSBTAG00000030476
Chr5	98962537	G	A	heterozygous	downstream_gene_variant	MODIFIER	c.*31C>T	ENSBTAG00000030476
Chr5	98962719	G	A	heterozygous	missense_variant	MODERATE	c.749C>T	ENSBTAG00000030476
Chr5	98970399	T	C	heterozygous	upstream_gene_variant	MODIFIER	c.-4958A>G	ENSBTAG00000030476
Chr5	98976218	C	T	heterozygous	intergenic_region	MODIFIER	n.98976218C>T	ENSBTAG00000030476-TAS2R42
Chr5	98978530	C	T	heterozygous	intergenic_region	MODIFIER	n.98978530C>T	ENSBTAG00000030476-TAS2R42
Chr5	98978659	C	T	heterozygous	intergenic_region	MODIFIER	n.98978659C>T	ENSBTAG00000030476-TAS2R42
Chr5	98979285	T	A	heterozygous	intergenic_region	MODIFIER	n.98979285T>A	ENSBTAG00000030476-TAS2R42
Chr5	98980498	G	C	heterozygous	intergenic_region	MODIFIER	n.98980498G>C	ENSBTAG00000030476-TAS2R42
Chr5	98981446	G	A	heterozygous	intergenic_region	MODIFIER	n.98981446G>A	ENSBTAG00000030476-TAS2R42
Chr5	98982197	C	T	heterozygous	intergenic_region	MODIFIER	n.98982197C>T	ENSBTAG00000030476-TAS2R42
Chr5	98984311	A	G	heterozygous	intergenic_region	MODIFIER	n.98984311A>G	ENSBTAG00000030476-TAS2R42
Chr5	98985049	A	C	heterozygous	intergenic_region	MODIFIER	n.98985049A>C	ENSBTAG00000030476-TAS2R42
Chr5	98985059	T	G	heterozygous	intergenic_region	MODIFIER	n.98985059T>G	ENSBTAG00000030476-TAS2R42
Chr5	98985802	G	A	heterozygous	intergenic_region	MODIFIER	n.98985802G>A	ENSBTAG00000030476-TAS2R42
Chr5	98991212	C	T	heterozygous	intergenic_region	MODIFIER	n.98991212C>T	ENSBTAG00000030476-TAS2R42
Chr5	98991995	G	A	heterozygous	intergenic_region	MODIFIER	n.98991995G>A	ENSBTAG00000030476-TAS2R42
Chr5	98992632	C	T	heterozygous	intergenic_region	MODIFIER	n.98992632C>T	ENSBTAG00000030476-TAS2R42
Chr5	98993013	A	C	heterozygous	intergenic_region	MODIFIER	n.98993013A>C	ENSBTAG00000030476-TAS2R42
Chr5	98993452	T	G	heterozygous	intergenic_region	MODIFIER	n.98993452T>G	ENSBTAG00000030476-TAS2R42
Chr5	98995493	C	A	heterozygous	intergenic_region	MODIFIER	n.98995493C>A	ENSBTAG00000030476-TAS2R42
Chr5	98996973	T	C	heterozygous	intergenic_region	MODIFIER	n.98996973T>C	ENSBTAG00000030476-TAS2R42
Chr5	98997174	G	A	heterozygous	intergenic_region	MODIFIER	n.98997174G>A	ENSBTAG00000030476-TAS2R42
Chr5	98999878	G	A	heterozygous	intergenic_region	MODIFIER	n.98999878G>A	ENSBTAG00000030476-TAS2R42
Chr5	99000726	T	C	heterozygous	intergenic_region	MODIFIER	n.99000726T>C	ENSBTAG00000030476-TAS2R42
Chr5	99002021	T	A	heterozygous	intergenic_region	MODIFIER	n.99002021T>A	ENSBTAG00000030476-TAS2R42
Chr5	99002032	A	C	heterozygous	intergenic_region	MODIFIER	n.99002032A>C	ENSBTAG00000030476-TAS2R42
Chr5	99003147	T	C	heterozygous	intergenic_region	MODIFIER	n.99003147T>C	ENSBTAG00000030476-TAS2R42
Chr5	99007785	G	A	heterozygous	intergenic_region	MODIFIER	n.99007785G>A	ENSBTAG00000030476-TAS2R42
Chr5	99007788	C	T	heterozygous	intergenic_region	MODIFIER	n.99007788C>T	ENSBTAG00000030476-TAS2R42
Chr5	99018290	A	G	heterozygous	intergenic_region	MODIFIER	n.99018290A>G	ENSBTAG00000030476-TAS2R42
Chr5	99018745	A	G	heterozygous	intergenic_region	MODIFIER	n.99018745A>G	ENSBTAG00000030476-TAS2R42
Chr5	99019728	A	C	heterozygous	intergenic_region	MODIFIER	n.99019728A>C	ENSBTAG00000030476-TAS2R42
Chr5	99020880	A	G	heterozygous	intergenic_region	MODIFIER	n.99020880A>G	ENSBTAG00000030476-TAS2R42
Chr5	99464200	TG	T	heterozygous	intron_variant	MODIFIER	c.-3+225delG	KLRA1
Chr5	99530240	G	A	heterozygous	intergenic_region	MODIFIER	n.99530240G>A	KLRA1-7SK
Chr5	99626836	A	T	homozygous	intergenic_region	MODIFIER	n.99626836A>T	ENSBTAG00000046268-ENSBTAG00000014332
Chr5	99682642	AT	A	heterozygous	intron_variant	MODIFIER	c.593+14877delA	ENSBTAG00000014332
Chr5	105185514	C	T	heterozygous	intron_variant	MODIFIER	c.-22+31979G>A	NTF3
Chr5	106502627	C	G	heterozygous	intergenic_region	MODIFIER	n.106502627C>G	CCND2-PARP11
Chr5	108466911	C	A	heterozygous	intron_variant	MODIFIER	c.2793-220C>A	ERC1
Chr5	108569777	A	C	heterozygous	intergenic_region	MODIFIER	n.108569777A>C	ERC1-FBXL14
Chr5	108618604	A	G	heterozygous	intergenic_region	MODIFIER	n.108618604A>G	FBXL14-WNT5B
Chr5	108779821	G	A	heterozygous	intron_variant	MODIFIER	c.1758+81C>T	CACNA2D4
Chr5	108798953	C	T	heterozygous	upstream_gene_variant	MODIFIER	c.-1891G>A	CACNA2D4
Chr5	108817343	G	C	heterozygous	missense_variant	MODERATE	c.1494C>G	DCP1B
Chr5	108817866	T	TG	heterozygous	intron_variant	MODIFIER	c.1417-447_1417-446insC	DCP1B
Chr5	108883188	G	A	heterozygous	intergenic_region	MODIFIER	n.108883188G>A	DCP1B-CACNA1C
Chr5	108896887	C	T	heterozygous	intergenic_region	MODIFIER	n.108896887C>T	DCP1B-CACNA1C
Chr5	108902479	C	T	heterozygous	intergenic_region	MODIFIER	n.108902479C>T	DCP1B-CACNA1C
Chr5	108952972	AC	A	heterozygous	intergenic_region	MODIFIER	n.108952973delC	DCP1B-CACNA1C
Chr5	108978250	C	G	heterozygous	intergenic_region	MODIFIER	n.108978250C>G	DCP1B-CACNA1C
Chr5	108978834	A	G	heterozygous	intergenic_region	MODIFIER	n.108978834A>G	DCP1B-CACNA1C
Chr5	108992282	C	G	heterozygous	intergenic_region	MODIFIER	n.108992282C>G	DCP1B-CACNA1C
Chr5	109005562	G	T	heterozygous	intergenic_region	MODIFIER	n.109005562G>T	DCP1B-CACNA1C
Chr5	109132806	C	T	heterozygous	intergenic_region	MODIFIER	n.109132806C>T	DCP1B-CACNA1C
Chr5	109380178	A	G	heterozygous	intron_variant	MODIFIER	c.4808-9233A>G	CACNA1C
Chr5	109412603	G	A	heterozygous	intron_variant	MODIFIER	c.5214-154G>A	CACNA1C
Chr5	109744488	G	T	heterozygous	intergenic_region	MODIFIER	n.109744488G>T	MICAL3-PEX26
Chr5	110465107	G	T	heterozygous	intergenic_region	MODIFIER	n.110465107G>T	PLA2G6-MAFF
Chr5	110516494	G	C	heterozygous	intron_variant	MODIFIER	c.-58-5179C>G	TMEM184B
Chr5	110565027	C	T	heterozygous	downstream_gene_variant	MODIFIER	c.*179G>A	CSNK1E
Chr5	112921036	G	A	heterozygous	missense_variant	MODERATE	c.1448C>T	RANGAP1
Chr5	113041686	G	A	heterozygous	downstream_gene_variant	MODIFIER	c.*3742G>A	TEF
Chr5	113110377	T	G	heterozygous	intron_variant	MODIFIER	c.37-4091T>G	ACO2
Chr5	113114265	A	T	heterozygous	downstream_gene_variant	MODIFIER	n.*3794A>T	SNORA11
Chr5	113114865	T	C	heterozygous	downstream_gene_variant	MODIFIER	n.*4394T>C	SNORA11
Chr5	113148164	T	C	heterozygous	intron_variant	MODIFIER	c.112-708A>G	POLR3H
Chr5	113591083	C	T	heterozygous	upstream_gene_variant	MODIFIER	c.-4948G>A	NDUFA6
Chr5	114517947	C	G	heterozygous	intron_variant	MODIFIER	c.113+2729G>C	TTLL1
Chr5	114860763	A	T	heterozygous	intergenic_region	MODIFIER	n.114860763A>T	SCUBE1-SAMM50
Chr5	114865215	A	T	heterozygous	intergenic_region	MODIFIER	n.114865215A>T	SCUBE1-SAMM50
Chr5	114882885	G	T	heterozygous	intergenic_region	MODIFIER	n.114882885G>T	SCUBE1-SAMM50
Chr5	114884291	T	C	heterozygous	intergenic_region	MODIFIER	n.114884291T>C	SCUBE1-SAMM50
Chr5	114884653	A	T	heterozygous	intergenic_region	MODIFIER	n.114884653A>T	SCUBE1-SAMM50
Chr5	114934684	G	T	heterozygous	intron_variant	MODIFIER	c.649-843C>A	SAMM50
Chr5	115302770	C	T	heterozygous	intron_variant	MODIFIER	c.1977+1791C>T	EFCAB6
Chr5	115431496	C	T	heterozygous	intergenic_region	MODIFIER	n.115431496C>T	EFCAB6-PARVB
Chr5	115447018	C	T	heterozygous	intergenic_region	MODIFIER	n.115447018C>T	EFCAB6-PARVB
Chr5	115459150	C	T	heterozygous	intergenic_region	MODIFIER	n.115459150C>T	EFCAB6-PARVB
Chr5	115486885	C	T	heterozygous	intergenic_region	MODIFIER	n.115486885C>T	EFCAB6-PARVB
Chr5	115525276	C	T	heterozygous	intron_variant	MODIFIER	c.162+3823C>T	PARVB
Chr5	115552731	A	G	heterozygous	intron_variant	MODIFIER	c.601+2378A>G	PARVB
Chr5	115591440	C	T	heterozygous	intron_variant	MODIFIER	c.504+200C>T	MGC148449
Chr5	115624523	T	A	heterozygous	intergenic_region	MODIFIER	n.115624523T>A	MGC148449-KIAA1644
Chr5	116705618	G	A	heterozygous	intergenic_region	MODIFIER	n.116705618G>A	FBLN1-ATXN10
Chr5	121078496	T	C	heterozygous	downstream_gene_variant	MODIFIER	c.*2599A>G	MLC1
Chr6	32221843	A	G	heterozygous	upstream_gene_variant	MODIFIER	c.-3883A>G	ENSBTAG00000046473
Chr6	41187348	G	C	heterozygous	intergenic_region	MODIFIER	n.41187348G>C	LCORL-SLIT2
Chr6	44870856	C	T	heterozygous	intron_variant	MODIFIER	c.2013+4142G>A	PPARGC1A
Chr6	46816064	G	T	heterozygous	intron_variant	MODIFIER	c.2423+213C>A	SEL1L3
Chr6	61381358	C	T	heterozygous	intron_variant	MODIFIER	c.1524-7410G>A	APBB2
Chr6	61426137	A	G	heterozygous	intron_variant	MODIFIER	c.1523+5297T>C	APBB2
Chr6	61433008	AAC	A	heterozygous	intron_variant	MODIFIER	c.1395+941_1395+942delGT	APBB2
Chr6	61472593	CT	C	heterozygous	intron_variant	MODIFIER	c.1248+890delA	APBB2
Chr6	61681354	A	C	heterozygous	intron_variant	MODIFIER	c.-171+62752T>G	APBB2
Chr6	61700552	G	A	heterozygous	intron_variant	MODIFIER	c.-171+43554C>T	APBB2
Chr6	62072044	A	T	heterozygous	intron_variant	MODIFIER	c.237+30640A>T	LIMCH1
Chr6	62113369	G	T	heterozygous	intron_variant	MODIFIER	c.238-9228G>T	LIMCH1
Chr6	62140914	T	C	heterozygous	intron_variant	MODIFIER	c.682+2024T>C	LIMCH1
Chr6	62153060	G	A	heterozygous	intron_variant	MODIFIER	c.935+8445G>A	LIMCH1
Chr6	62228207	A	G	heterozygous	downstream_gene_variant	MODIFIER	n.*2558A>G	7SK
Chr6	62228957	C	T	heterozygous	downstream_gene_variant	MODIFIER	n.*3308C>T	7SK
Chr6	62300210	G	C	heterozygous	upstream_gene_variant	MODIFIER	c.-1732C>G	PHOX2B
Chr6	62395228	G	A	heterozygous	intergenic_region	MODIFIER	n.62395228G>A	ENSBTAG00000044640-TMEM33
Chr6	62575767	A	G	heterozygous	intron_variant	MODIFIER	c.1412+38A>G	SLC30A9
Chr6	62888548	AT	A	heterozygous	downstream_gene_variant	MODIFIER	c.*4624delA	ATP8A1
Chr6	63220989	T	C	heterozygous	intergenic_region	MODIFIER	n.63220989T>C	ATP8A1-7SK
Chr6	63235703	C	T	heterozygous	intergenic_region	MODIFIER	n.63235703C>T	ATP8A1-7SK
Chr6	63288901	A	T	heterozygous	intergenic_region	MODIFIER	n.63288901A>T	ATP8A1-7SK
Chr6	63293579	G	T	heterozygous	intergenic_region	MODIFIER	n.63293579G>T	ATP8A1-7SK
Chr6	63300341	C	T	heterozygous	intergenic_region	MODIFIER	n.63300341C>T	ATP8A1-7SK
Chr6	63372135	A	G	heterozygous	intron_variant	MODIFIER	c.384+24677A>G	GRXCR1
Chr6	63388401	G	A	heterozygous	intron_variant	MODIFIER	c.385-26496G>A	GRXCR1
Chr6	63422229	G	A	heterozygous	intron_variant	MODIFIER	c.627+7090G>A	GRXCR1
Chr6	63440994	T	A	heterozygous	intron_variant	MODIFIER	c.627+25855T>A	GRXCR1
Chr6	63452287	G	A	heterozygous	intron_variant	MODIFIER	c.628-17098G>A	GRXCR1
Chr6	63989286	C	T	heterozygous	intergenic_region	MODIFIER	n.63989286C>T	GRXCR1-KCTD8
Chr6	64090663	A	T	heterozygous	intergenic_region	MODIFIER	n.64090663A>T	GRXCR1-KCTD8
Chr6	66096588	T	G	heterozygous	intergenic_region	MODIFIER	n.66096588T>G	U7-GABRG1
Chr6	67488589	C	T	heterozygous	intron_variant	MODIFIER	c.461+54819C>T	GABRB1
Chr6	67505584	G	A	heterozygous	intron_variant	MODIFIER	c.461+71814G>A	GABRB1
Chr6	68876147	A	G	heterozygous	intron_variant	MODIFIER	c.5086+174T>C	FRYL
Chr6	69218281	C	G	heterozygous	intergenic_region	MODIFIER	n.69218281C>G	OCIAD2-ENSBTAG00000046508
Chr6	69416325	G	A	heterozygous	intron_variant	MODIFIER	c.548+3050G>A	DCUN1D4
Chr6	69438059	G	T	heterozygous	downstream_gene_variant	MODIFIER	c.*8153G>T	DCUN1D4
Chr6	69899046	A	G	heterozygous	intergenic_region	MODIFIER	n.69899046A>G	SPATA18-ENSBTAG00000047993
Chr6	72287207	G	A	heterozygous	intergenic_region	MODIFIER	n.72287207G>A	KDR-SRD5A3
Chr6	72669608	C	G	heterozygous	intergenic_region	MODIFIER	n.72669608C>G	CLOCK-PDCL2
Chr6	72868714	CTT	C	heterozygous	intergenic_region	MODIFIER	n.72868715_72868716delTT	NMU-U6
Chr6	73016067	C	T	heterozygous	intergenic_region	MODIFIER	n.73016067C>T	ENSBTAG00000045228-CEP135
Chr6	73174000	C	G	heterozygous	intergenic_region	MODIFIER	n.73174000C>G	CEP135-MGC148692
Chr6	73207951	A	G	heterozygous	intergenic_region	MODIFIER	n.73207951A>G	CEP135-MGC148692
Chr6	80170529	A	T	heterozygous	intergenic_region	MODIFIER	n.80170529A>T	LPHN3-ENSBTAG00000024445
Chr6	82302028	A	G	heterozygous	intergenic_region	MODIFIER	n.82302028A>G	TECRL-EPHA5
Chr6	82384051	GT	G	heterozygous	intergenic_region	MODIFIER	n.82384052delT	TECRL-EPHA5
Chr6	82415139	TG	T	heterozygous	intergenic_region	MODIFIER	n.82415140delG	TECRL-EPHA5
Chr6	82501531	G	A	heterozygous	intergenic_region	MODIFIER	n.82501531G>A	TECRL-EPHA5
Chr6	82501605	G	A	heterozygous	intergenic_region	MODIFIER	n.82501605G>A	TECRL-EPHA5
Chr6	82635924	A	G	heterozygous	intron_variant	MODIFIER	c.1770-16687T>C	EPHA5
Chr6	82798597	G	C	heterozygous	intron_variant	MODIFIER	c.890-36852C>G	EPHA5
Chr6	82798600	C	T	heterozygous	intron_variant	MODIFIER	c.890-36855G>A	EPHA5
Chr6	82798607	C	G	heterozygous	intron_variant	MODIFIER	c.890-36862G>C	EPHA5
Chr6	82798608	A	G	heterozygous	intron_variant	MODIFIER	c.890-36863T>C	EPHA5
Chr6	82798610	G	A	heterozygous	intron_variant	MODIFIER	c.890-36865C>T	EPHA5
Chr6	82798612	C	T	heterozygous	intron_variant	MODIFIER	c.890-36867G>A	EPHA5
Chr6	82798620	C	T	heterozygous	intron_variant	MODIFIER	c.890-36875G>A	EPHA5
Chr6	82798637	A	G	heterozygous	intron_variant	MODIFIER	c.890-36892T>C	EPHA5
Chr6	82798652	A	G	heterozygous	intron_variant	MODIFIER	c.890-36907T>C	EPHA5
Chr6	82798663	G	A	heterozygous	intron_variant	MODIFIER	c.890-36918C>T	EPHA5
Chr6	82802961	G	A	homozygous	intron_variant	MODIFIER	c.890-41216C>T	EPHA5
Chr6	82823453	A	C	heterozygous	intron_variant	MODIFIER	c.889+56301T>G	EPHA5
Chr6	82837353	CTATTTGCG	C	heterozygous	intron_variant	MODIFIER	c.889+42393_889+42400delCGCAAATA	EPHA5
Chr6	82839767	C	T	heterozygous	intron_variant	MODIFIER	c.889+39987G>A	EPHA5
Chr6	82840075	T	A	heterozygous	intron_variant	MODIFIER	c.889+39679A>T	EPHA5
Chr6	82851013	T	C	heterozygous	intron_variant	MODIFIER	c.889+28741A>G	EPHA5
Chr6	82857810	T	C	heterozygous	intron_variant	MODIFIER	c.889+21944A>G	EPHA5
Chr6	82861972	T	A	heterozygous	intron_variant	MODIFIER	c.889+17782A>T	EPHA5
Chr6	83052843	G	A	heterozygous	intergenic_region	MODIFIER	n.83052843G>A	EPHA5-CENPC1
Chr6	83123164	G	A	heterozygous	intergenic_region	MODIFIER	n.83123164G>A	EPHA5-CENPC1
Chr6	83244151	T	G	heterozygous	intergenic_region	MODIFIER	n.83244151T>G	EPHA5-CENPC1
Chr6	83268155	T	C	heterozygous	intergenic_region	MODIFIER	n.83268155T>C	EPHA5-CENPC1
Chr6	83335943	T	C	heterozygous	intergenic_region	MODIFIER	n.83335943T>C	EPHA5-CENPC1
Chr6	83339200	G	A	heterozygous	intergenic_region	MODIFIER	n.83339200G>A	EPHA5-CENPC1
Chr6	83375908	T	C	heterozygous	intergenic_region	MODIFIER	n.83375908T>C	EPHA5-CENPC1
Chr6	83440038	C	T	heterozygous	intergenic_region	MODIFIER	n.83440038C>T	EPHA5-CENPC1
Chr6	83465803	C	G	heterozygous	intergenic_region	MODIFIER	n.83465803C>G	EPHA5-CENPC1
Chr6	83533598	G	A	heterozygous	intergenic_region	MODIFIER	n.83533598G>A	EPHA5-CENPC1
Chr6	83618542	A	C	heterozygous	intergenic_region	MODIFIER	n.83618542A>C	EPHA5-CENPC1
Chr6	83770708	T	G	heterozygous	intergenic_region	MODIFIER	n.83770708T>G	EPHA5-CENPC1
Chr6	83883159	G	A	heterozygous	intergenic_region	MODIFIER	n.83883159G>A	EPHA5-CENPC1
Chr6	83965345	T	C	heterozygous	intergenic_region	MODIFIER	n.83965345T>C	EPHA5-CENPC1
Chr6	84004188	T	C	heterozygous	intergenic_region	MODIFIER	n.84004188T>C	EPHA5-CENPC1
Chr6	84304585	A	G	heterozygous	intergenic_region	MODIFIER	n.84304585A>G	EPHA5-CENPC1
Chr6	84341466	C	T	heterozygous	intergenic_region	MODIFIER	n.84341466C>T	EPHA5-CENPC1
Chr6	84362854	C	G	heterozygous	intergenic_region	MODIFIER	n.84362854C>G	EPHA5-CENPC1
Chr6	84437760	C	A	heterozygous	intergenic_region	MODIFIER	n.84437760C>A	EPHA5-CENPC1
Chr6	84454051	G	A	heterozygous	intergenic_region	MODIFIER	n.84454051G>A	EPHA5-CENPC1
Chr6	84578612	T	A	heterozygous	intergenic_region	MODIFIER	n.84578612T>A	EPHA5-CENPC1
Chr6	84580571	C	T	heterozygous	intergenic_region	MODIFIER	n.84580571C>T	EPHA5-CENPC1
Chr6	84596586	T	C	heterozygous	intergenic_region	MODIFIER	n.84596586T>C	EPHA5-CENPC1
Chr6	84664918	T	C	heterozygous	intergenic_region	MODIFIER	n.84664918T>C	EPHA5-CENPC1
Chr6	84954230	TCTTCTGCCTTTA	T	heterozygous	intron_variant	MODIFIER	c.1445-4450_1445-4439delTAAAGGCAGAAG	CENPC1
Chr6	86416647	T	C	heterozygous	intron_variant	MODIFIER	c.1003-6474A>G	MGC152010
Chr6	87295610	A	G	heterozygous	intergenic_region	MODIFIER	n.87295610A>G	CSN1S2-ODAM
Chr6	87308284	T	G	heterozygous	intergenic_region	MODIFIER	n.87308284T>G	CSN1S2-ODAM
Chr6	87397413	C	T	heterozygous	downstream_gene_variant	MODIFIER	c.*6734C>T	CSN3
Chr6	88025100	G	C	heterozygous	intron_variant	MODIFIER	c.409+713G>C	MOB1B
Chr6	88286648	T	C	heterozygous	intron_variant	MODIFIER	c.253+28716T>C	SLC4A4
Chr6	88447305	C	G	heterozygous	intron_variant	MODIFIER	c.1497+1026C>G	SLC4A4
Chr6	88480173	C	T	heterozygous	intron_variant	MODIFIER	c.1904-3164C>T	SLC4A4
Chr6	88511596	C	T	heterozygous	intron_variant	MODIFIER	c.2442+3590C>T	SLC4A4
Chr6	88553502	T	C	heterozygous	intergenic_region	MODIFIER	n.88553502T>C	SLC4A4-GC
Chr6	93222162	C	T	heterozygous	intergenic_region	MODIFIER	n.93222162C>T	CCDC158-SHROOM3
Chr6	93296030	T	C	heterozygous	intergenic_region	MODIFIER	n.93296030T>C	CCDC158-SHROOM3
Chr6	93466832	G	A	heterozygous	intergenic_region	MODIFIER	n.93466832G>A	SHROOM3-SOWAHB
Chr6	93472507	C	T	heterozygous	intergenic_region	MODIFIER	n.93472507C>T	SHROOM3-SOWAHB
Chr6	93494500	G	A	heterozygous	intergenic_region	MODIFIER	n.93494500G>A	SOWAHB-SEPT11
Chr6	93722207	CTGTT	C	heterozygous	intergenic_region	MODIFIER	n.93722208_93722211delTGTT	ENSBTAG00000037304-CCNG2
Chr6	94465129	C	G	heterozygous	intergenic_region	MODIFIER	n.94465129C>G	MRPL1-FRAS1
Chr6	94676377	C	T	heterozygous	intergenic_region	MODIFIER	n.94676377C>T	MRPL1-FRAS1
Chr6	94798970	C	T	heterozygous	intron_variant	MODIFIER	c.2074+10C>T	FRAS1
Chr6	94863979	C	T	heterozygous	intron_variant	MODIFIER	c.2659+1447C>T	FRAS1
Chr6	95299740	G	T	heterozygous	intergenic_region	MODIFIER	n.95299740G>T	ANXA3-BMP2K
Chr6	95322551	G	GT	heterozygous	intergenic_region	MODIFIER	n.95322551_95322552insT	ANXA3-BMP2K
Chr6	95341481	A	G	heterozygous	intergenic_region	MODIFIER	n.95341481A>G	ANXA3-BMP2K
Chr6	95373176	C	A	heterozygous	intron_variant	MODIFIER	c.134-364C>A	BMP2K
Chr6	95378308	T	G	heterozygous	intron_variant	MODIFIER	c.317+1775T>G	BMP2K
Chr6	95385160	CGCAGACTCAGGAT	C	heterozygous	upstream_gene_variant	MODIFIER	c.-1925_-1913delGCAGACTCAGGAT	BMP2K
Chr6	95489285	G	A	heterozygous	intergenic_region	MODIFIER	n.95489285G>A	PAQR3-NAA11
Chr6	95707965	G	GA	heterozygous	intergenic_region	MODIFIER	n.95707965_95707966insA	PAQR3-NAA11
Chr6	95737541	C	A	heterozygous	intergenic_region	MODIFIER	n.95737541C>A	PAQR3-NAA11
Chr6	95770254	C	T	heterozygous	intergenic_region	MODIFIER	n.95770254C>T	PAQR3-NAA11
Chr6	95804941	C	G	heterozygous	downstream_gene_variant	MODIFIER	c.*332G>C	NAA11
Chr6	95808465	G	A	heterozygous	upstream_gene_variant	MODIFIER	c.-2503C>T	NAA11
Chr6	96062648	C	T	heterozygous	intergenic_region	MODIFIER	n.96062648C>T	DYNLL1-U6
Chr6	96761624	C	T	heterozygous	intergenic_region	MODIFIER	n.96761624C>T	FGF5-C4orf22
Chr6	96772347	G	A	heterozygous	intergenic_region	MODIFIER	n.96772347G>A	FGF5-C4orf22
Chr6	96777024	A	C	heterozygous	intergenic_region	MODIFIER	n.96777024A>C	FGF5-C4orf22
Chr6	96952779	C	T	heterozygous	intron_variant	MODIFIER	c.243-116607C>T	C4orf22
Chr6	96954420	ATTTC	A	heterozygous	intron_variant	MODIFIER	c.243-114965_243-114962delTTTC	C4orf22
Chr6	96955557	C	G	heterozygous	intron_variant	MODIFIER	c.243-113829C>G	C4orf22
Chr6	96962986	G	A	heterozygous	intron_variant	MODIFIER	c.243-106400G>A	C4orf22
Chr6	96963452	T	G	heterozygous	intron_variant	MODIFIER	c.243-105934T>G	C4orf22
Chr6	97388939	T	C	heterozygous	intron_variant	MODIFIER	c.470+2651T>C	C4orf22
Chr6	97486437	G	T	heterozygous	intron_variant	MODIFIER	c.600+14161G>T	C4orf22
Chr6	100571515	A	G	heterozygous	intergenic_region	MODIFIER	n.100571515A>G	U6-NKX6-1
Chr6	101320071	G	GT	heterozygous	intron_variant	MODIFIER	c.8339-285_8339-284insA	WDFY3
Chr6	101374828	C	T	heterozygous	intron_variant	MODIFIER	c.5189-846G>A	WDFY3
Chr6	101385440	G	C	heterozygous	intron_variant	MODIFIER	c.4512+1350C>G	WDFY3
Chr6	101486185	T	C	heterozygous	upstream_gene_variant	MODIFIER	c.-1883A>G	WDFY3
Chr6	104578787	G	A	heterozygous	intergenic_region	MODIFIER	n.104578787G>A	ENSBTAG00000006508-PPP2R2C
Chr6	109150315	G	A	heterozygous	intergenic_region	MODIFIER	n.109150315G>A	FGFRL1-ENSBTAG00000002247
Chr7	294795	C	T	heterozygous	intergenic_region	MODIFIER	n.294795C>T	ENSBTAG00000037602-5S_rRNA
Chr7	311192	G	A	heterozygous	intergenic_region	MODIFIER	n.311192G>A	ENSBTAG00000037602-5S_rRNA
Chr7	3846107	C	T	heterozygous	intergenic_region	MODIFIER	n.3846107C>T	GATAD2A-MAU2
Chr7	11319084	A	C	heterozygous	intergenic_region	MODIFIER	n.11319084A>C	ENSBTAG00000045927-ENSBTAG00000047576
Chr7	13708038	CT	C	heterozygous	intergenic_region	MODIFIER	n.13708039delT	NFIX-GADD45GIP1
Chr7	13785897	T	G	heterozygous	missense_variant	MODERATE	c.116T>G	KLF1
Chr7	15894982	T	C	heterozygous	downstream_gene_variant	MODIFIER	c.*893T>C	PPAN-P2RY11
Chr7	25440791	G	C	heterozygous	intron_variant	MODIFIER	c.1086+21957C>G	CHSY3
Chr7	29544444	G	A	heterozygous	intergenic_region	MODIFIER	n.29544444G>A	U2-ENSBTAG00000046696
Chr7	29590682	T	G	heterozygous	intergenic_region	MODIFIER	n.29590682T>G	U2-ENSBTAG00000046696
Chr7	37441377	T	C	heterozygous	intergenic_region	MODIFIER	n.37441377T>C	SNORD63-U6atac
Chr7	37441381	C	T	heterozygous	intergenic_region	MODIFIER	n.37441381C>T	SNORD63-U6atac
Chr7	54562144	C	T	heterozygous	intergenic_region	MODIFIER	n.54562144C>T	U4-PCDH1
Chr7	79688956	G	T	heterozygous	intergenic_region	MODIFIER	n.79688956G>T	ENSBTAG00000047131-ENSBTAG00000046080
Chr7	83165466	G	A	heterozygous	intron_variant	MODIFIER	c.2619+4273G>A	MSH3
Chr7	105968429	C	T	heterozygous	intergenic_region	MODIFIER	n.105968429C>T	ENSBTAG00000046867-U6
Chr7	105999539	C	T	heterozygous	intergenic_region	MODIFIER	n.105999539C>T	ENSBTAG00000046867-U6
Chr7	106023144	T	C	heterozygous	intergenic_region	MODIFIER	n.106023144T>C	ENSBTAG00000046867-U6
Chr7	106023145	T	A	heterozygous	intergenic_region	MODIFIER	n.106023145T>A	ENSBTAG00000046867-U6
Chr8	29420201	T	C	heterozygous	intron_variant	MODIFIER	c.2644-678T>C	FREM1
Chr8	29992154	CACTTTCATGCATTGGAGAAGGAAATGGCAACCCACTCCAG	C	heterozygous	intergenic_region	MODIFIER	n.29992155_29992194delACTTTCATGCATTGGAGAAGGAAATGGCAACCCACTCCAG	ENSBTAG00000047378-NFIB
Chr8	30536131	G	A	heterozygous	intergenic_region	MODIFIER	n.30536131G>A	SNORA31-7SK
Chr8	30607354	T	C	heterozygous	intergenic_region	MODIFIER	n.30607354T>C	SNORA31-7SK
Chr8	31025158	C	T	heterozygous	intergenic_region	MODIFIER	n.31025158C>T	7SK-MPDZ
Chr8	31689715	T	C	heterozygous	intergenic_region	MODIFIER	n.31689715T>C	LURAP1L-TYRP1
Chr8	31739334	G	C	heterozygous	intergenic_region	MODIFIER	n.31739334G>C	TYRP1-ENSBTAG00000012916
Chr8	31787754	G	A	heterozygous	intergenic_region	MODIFIER	n.31787754G>A	TYRP1-ENSBTAG00000012916
Chr8	31802329	C	G	heterozygous	intergenic_region	MODIFIER	n.31802329C>G	TYRP1-ENSBTAG00000012916
Chr8	31824647	T	C	heterozygous	intergenic_region	MODIFIER	n.31824647T>C	TYRP1-ENSBTAG00000012916
Chr8	31948308	T	G	heterozygous	intergenic_region	MODIFIER	n.31948308T>G	ENSBTAG00000012916-U6
Chr8	32048181	C	A	heterozygous	intergenic_region	MODIFIER	n.32048181C>A	ENSBTAG00000012916-U6
Chr8	32072712	T	C	heterozygous	intergenic_region	MODIFIER	n.32072712T>C	ENSBTAG00000012916-U6
Chr8	32385674	C	T	heterozygous	intergenic_region	MODIFIER	n.32385674C>T	U6-U6
Chr8	32412044	T	G	heterozygous	intergenic_region	MODIFIER	n.32412044T>G	U6-U6
Chr8	32455631	C	T	heterozygous	intergenic_region	MODIFIER	n.32455631C>T	U6-U6
Chr8	32464293	G	A	heterozygous	intergenic_region	MODIFIER	n.32464293G>A	U6-U6
Chr8	32615855	A	G	heterozygous	intergenic_region	MODIFIER	n.32615855A>G	U6-U6
Chr8	33169220	A	G	heterozygous	intergenic_region	MODIFIER	n.33169220A>G	U6-U6
Chr8	33237084	T	C	heterozygous	intergenic_region	MODIFIER	n.33237084T>C	U6-U1
Chr8	33329164	G	T	heterozygous	intergenic_region	MODIFIER	n.33329164G>T	U1-PTPRD
Chr8	33432283	C	T	heterozygous	intergenic_region	MODIFIER	n.33432283C>T	U1-PTPRD
Chr8	33456720	G	A	heterozygous	intergenic_region	MODIFIER	n.33456720G>A	U1-PTPRD
Chr8	33489902	C	T	heterozygous	intergenic_region	MODIFIER	n.33489902C>T	U1-PTPRD
Chr8	33495453	A	T	heterozygous	intergenic_region	MODIFIER	n.33495453A>T	U1-PTPRD
Chr8	33510428	A	G	heterozygous	intergenic_region	MODIFIER	n.33510428A>G	U1-PTPRD
Chr8	33684716	T	C	heterozygous	intergenic_region	MODIFIER	n.33684716T>C	U1-PTPRD
Chr8	33951068	T	TA	heterozygous	intergenic_region	MODIFIER	n.33951068_33951069insA	U1-PTPRD
Chr8	33955446	A	C	heterozygous	intergenic_region	MODIFIER	n.33955446A>C	U1-PTPRD
Chr8	33995837	G	T	heterozygous	intergenic_region	MODIFIER	n.33995837G>T	U1-PTPRD
Chr8	34060286	A	C	heterozygous	intergenic_region	MODIFIER	n.34060286A>C	U1-PTPRD
Chr8	34168259	T	G	heterozygous	intergenic_region	MODIFIER	n.34168259T>G	U1-PTPRD
Chr8	34442932	G	A	heterozygous	intergenic_region	MODIFIER	n.34442932G>A	U1-PTPRD
Chr8	34604015	C	T	heterozygous	intergenic_region	MODIFIER	n.34604015C>T	U1-PTPRD
Chr8	35241504	C	T	heterozygous	intergenic_region	MODIFIER	n.35241504C>T	U1-PTPRD
Chr8	37458085	C	T	heterozygous	intergenic_region	MODIFIER	n.37458085C>T	MGC127919-ENSBTAG00000038698
Chr8	37458235	C	T	heterozygous	intergenic_region	MODIFIER	n.37458235C>T	MGC127919-ENSBTAG00000038698
Chr8	37600783	G	T	heterozygous	intergenic_region	MODIFIER	n.37600783G>T	MGC127919-ENSBTAG00000038698
Chr8	37715016	T	C	heterozygous	intergenic_region	MODIFIER	n.37715016T>C	ENSBTAG00000038698-ENSBTAG00000043987
Chr8	37794951	G	A	heterozygous	intergenic_region	MODIFIER	n.37794951G>A	ENSBTAG00000038698-ENSBTAG00000043987
Chr8	37906215	C	G	heterozygous	intergenic_region	MODIFIER	n.37906215C>G	ENSBTAG00000038698-ENSBTAG00000043987
Chr8	37915315	C	T	heterozygous	intergenic_region	MODIFIER	n.37915315C>T	ENSBTAG00000038698-ENSBTAG00000043987
Chr8	37997517	GA	G	heterozygous	intron_variant	MODIFIER	c.1852-5631delT	ENSBTAG00000043987
Chr8	38472243	G	A	heterozygous	intron_variant	MODIFIER	c.334+2686G>A	GLDC
Chr8	38519398	A	G	heterozygous	intron_variant	MODIFIER	c.1850+4929A>G	GLDC
Chr8	38858006	C	T	heterozygous	intergenic_region	MODIFIER	n.38858006C>T	IL33-RANBP6
Chr8	39064266	A	G	heterozygous	upstream_gene_variant	MODIFIER	c.-2456T>C	MLANA
Chr8	39104766	T	C	heterozygous	intergenic_region	MODIFIER	n.39104766T>C	MLANA-ERMP1
Chr8	39338180	G	A	heterozygous	missense_variant	MODERATE	c.34C>T	RIC1
Chr8	39381694	G	A	heterozygous	upstream_gene_variant	MODIFIER	n.-3877C>T	U6
Chr8	39552673	A	T	heterozygous	intron_variant	MODIFIER	c.82-9766A>T	C8H9ORF46
Chr8	39583387	A	C	heterozygous	intergenic_region	MODIFIER	n.39583387A>C	C8H9ORF46-INSL6
Chr8	39620560	C	T	heterozygous	intergenic_region	MODIFIER	n.39620560C>T	INSL6-JAK2
Chr8	39687957	C	T	heterozygous	intron_variant	MODIFIER	c.351-624G>A	JAK2
Chr8	39843956	T	G	heterozygous	intergenic_region	MODIFIER	n.39843956T>G	JAK2-RCL1
Chr8	39850184	T	A	heterozygous	intergenic_region	MODIFIER	n.39850184T>A	JAK2-RCL1
Chr8	39908489	A	G	heterozygous	intergenic_region	MODIFIER	n.39908489A>G	JAK2-RCL1
Chr8	39934304	C	T	heterozygous	intron_variant	MODIFIER	c.972-3446G>A	RCL1
Chr8	39934305	C	T	heterozygous	intron_variant	MODIFIER	c.972-3447G>A	RCL1
Chr8	39980129	A	C	heterozygous	downstream_gene_variant	MODIFIER	c.*130690T>G	ENSBTAG00000046486
Chr8	40078935	C	T	heterozygous	intron_variant	MODIFIER	c.*285+31599G>A	ENSBTAG00000046486
Chr8	40202820	A	G	heterozygous	intron_variant	MODIFIER	c.233-1535T>C	SLC1A1
Chr8	40206126	G	T	heterozygous	intron_variant	MODIFIER	c.233-4841C>A	SLC1A1
Chr8	40339280	A	G	heterozygous	upstream_gene_variant	MODIFIER	n.-2297T>C	ENSBTAG00000048164
Chr8	40845551	C	G	heterozygous	intron_variant	MODIFIER	c.300+6771C>G	GLIS3
Chr8	41068765	G	T	heterozygous	intergenic_region	MODIFIER	n.41068765G>T	GLIS3-RFX3
Chr8	41203840	AGATGCG	A	heterozygous	intergenic_region	MODIFIER	n.41203841_41203846delGATGCG	GLIS3-RFX3
Chr8	41203854	ACCCCAC	A	heterozygous	intergenic_region	MODIFIER	n.41203855_41203860delCCCCAC	GLIS3-RFX3
Chr8	41225639	CTATGAACA	C	heterozygous	intergenic_region	MODIFIER	n.41225640_41225647delTATGAACA	GLIS3-RFX3
Chr8	41354660	C	T	heterozygous	intergenic_region	MODIFIER	n.41354660C>T	GLIS3-RFX3
Chr8	41368584	G	A	heterozygous	intergenic_region	MODIFIER	n.41368584G>A	GLIS3-RFX3
Chr8	41396056	C	T	heterozygous	intergenic_region	MODIFIER	n.41396056C>T	GLIS3-RFX3
Chr8	41398127	T	G	heterozygous	intergenic_region	MODIFIER	n.41398127T>G	GLIS3-RFX3
Chr8	41481169	C	T	heterozygous	intron_variant	MODIFIER	c.360+5475C>T	RFX3
Chr8	41490164	G	C	heterozygous	intron_variant	MODIFIER	c.361-2141G>C	RFX3
Chr8	41633652	A	G	heterozygous	intergenic_region	MODIFIER	n.41633652A>G	RFX3-KIAA0020
Chr8	41684388	C	A	heterozygous	intergenic_region	MODIFIER	n.41684388C>A	RFX3-KIAA0020
Chr8	41706133	T	G	homozygous	intergenic_region	MODIFIER	n.41706133T>G	RFX3-KIAA0020
Chr8	41778385	T	G	heterozygous	intergenic_region	MODIFIER	n.41778385T>G	RFX3-KIAA0020
Chr8	41801981	G	A	heterozygous	intergenic_region	MODIFIER	n.41801981G>A	RFX3-KIAA0020
Chr8	41848945	A	T	heterozygous	intergenic_region	MODIFIER	n.41848945A>T	RFX3-KIAA0020
Chr8	41896000	A	G	heterozygous	intergenic_region	MODIFIER	n.41896000A>G	RFX3-KIAA0020
Chr8	41982858	A	T	heterozygous	downstream_gene_variant	MODIFIER	c.*3479A>T	KIAA0020
Chr8	41995972	T	C	heterozygous	intergenic_region	MODIFIER	n.41995972T>C	KIAA0020-KCNV2
Chr8	42085726	A	C	heterozygous	intergenic_region	MODIFIER	n.42085726A>C	KCNV2-VLDLR
Chr8	42129349	A	T	heterozygous	intron_variant	MODIFIER	c.83-1334T>A	VLDLR
Chr8	42132127	C	G	heterozygous	intron_variant	MODIFIER	c.83-4112G>C	VLDLR
Chr8	42167172	CTG	C	heterozygous	intergenic_region	MODIFIER	n.42167173_42167174delTG	VLDLR-SMARCA2
Chr8	42174794	C	T	heterozygous	intergenic_region	MODIFIER	n.42174794C>T	VLDLR-SMARCA2
Chr8	42293391	C	T	heterozygous	intergenic_region	MODIFIER	n.42293391C>T	VLDLR-SMARCA2
Chr8	42321097	A	T	heterozygous	intergenic_region	MODIFIER	n.42321097A>T	VLDLR-SMARCA2
Chr8	42327055	A	G	heterozygous	intergenic_region	MODIFIER	n.42327055A>G	VLDLR-SMARCA2
Chr8	42338472	C	T	heterozygous	intergenic_region	MODIFIER	n.42338472C>T	VLDLR-SMARCA2
Chr8	42351799	C	T	heterozygous	intergenic_region	MODIFIER	n.42351799C>T	VLDLR-SMARCA2
Chr8	42393392	TTG	T	heterozygous	intergenic_region	MODIFIER	n.42393393_42393394delTG	VLDLR-SMARCA2
Chr8	42438973	T	G	heterozygous	intergenic_region	MODIFIER	n.42438973T>G	VLDLR-SMARCA2
Chr8	42474285	C	T	heterozygous	intergenic_region	MODIFIER	n.42474285C>T	VLDLR-SMARCA2
Chr8	42528253	C	G	heterozygous	intergenic_region	MODIFIER	n.42528253C>G	VLDLR-SMARCA2
Chr8	42741512	G	A	heterozygous	intron_variant	MODIFIER	c.3238+216C>T	SMARCA2
Chr8	42750390	T	G	heterozygous	intron_variant	MODIFIER	c.2830-1778A>C	SMARCA2
Chr8	42752940	T	C	heterozygous	intron_variant	MODIFIER	c.2829+3916A>G	SMARCA2
Chr8	42803700	GATA	G	heterozygous	intron_variant	MODIFIER	c.737-2652_737-2650delTAT	SMARCA2
Chr8	42854263	A	G	heterozygous	intergenic_region	MODIFIER	n.42854263A>G	SMARCA2-DMRT2
Chr8	42854271	G	A	heterozygous	intergenic_region	MODIFIER	n.42854271G>A	SMARCA2-DMRT2
Chr8	42859963	T	G	heterozygous	intergenic_region	MODIFIER	n.42859963T>G	SMARCA2-DMRT2
Chr8	42861091	A	G	heterozygous	intergenic_region	MODIFIER	n.42861091A>G	SMARCA2-DMRT2
Chr8	42861902	G	C	heterozygous	intergenic_region	MODIFIER	n.42861902G>C	SMARCA2-DMRT2
Chr8	42862130	A	C	heterozygous	intergenic_region	MODIFIER	n.42862130A>C	SMARCA2-DMRT2
Chr8	42862768	A	G	heterozygous	intergenic_region	MODIFIER	n.42862768A>G	SMARCA2-DMRT2
Chr8	42863160	G	A	heterozygous	intergenic_region	MODIFIER	n.42863160G>A	SMARCA2-DMRT2
Chr8	42866406	G	A	heterozygous	intergenic_region	MODIFIER	n.42866406G>A	SMARCA2-DMRT2
Chr8	42866532	G	A	heterozygous	intergenic_region	MODIFIER	n.42866532G>A	SMARCA2-DMRT2
Chr8	42866551	T	C	heterozygous	intergenic_region	MODIFIER	n.42866551T>C	SMARCA2-DMRT2
Chr8	42866809	G	A	heterozygous	intergenic_region	MODIFIER	n.42866809G>A	SMARCA2-DMRT2
Chr8	42873147	C	G	heterozygous	intergenic_region	MODIFIER	n.42873147C>G	SMARCA2-DMRT2
Chr8	42944560	C	T	heterozygous	intergenic_region	MODIFIER	n.42944560C>T	SMARCA2-DMRT2
Chr8	43840785	C	T	heterozygous	intergenic_region	MODIFIER	n.43840785C>T	5S_rRNA-DMRT3
Chr8	44075309	C	T	heterozygous	synonymous_variant	LOW	c.1596G>A	KANK1
Chr8	44130392	A	G	heterozygous	intergenic_region	MODIFIER	n.44130392A>G	KANK1-DOCK8
Chr8	44188871	A	G	heterozygous	intergenic_region	MODIFIER	n.44188871A>G	KANK1-DOCK8
Chr8	44191092	C	T	heterozygous	intergenic_region	MODIFIER	n.44191092C>T	KANK1-DOCK8
Chr8	44525400	A	C	heterozygous	intron_variant	MODIFIER	c.53+19886T>G	DOCK8
Chr8	44556774	A	G	heterozygous	intergenic_region	MODIFIER	n.44556774A>G	DOCK8-ENSBTAG00000000269
Chr8	44741259	C	T	heterozygous	intron_variant	MODIFIER	c.1043+19180C>T	PGM5
Chr8	44748751	C	T	heterozygous	intron_variant	MODIFIER	c.1043+26672C>T	PGM5
Chr8	44781056	C	G	heterozygous	intron_variant	MODIFIER	c.1044-22870C>G	PGM5
Chr8	44783049	G	A	heterozygous	intron_variant	MODIFIER	c.1044-20877G>A	PGM5
Chr8	44807791	C	G	heterozygous	intron_variant	MODIFIER	c.1159+3750C>G	PGM5
Chr8	44839774	G	A	heterozygous	intron_variant	MODIFIER	c.1480-6799G>A	PGM5
Chr8	44858286	G	A	heterozygous	intron_variant	MODIFIER	c.1614+11579G>A	PGM5
Chr8	45368351	G	C	heterozygous	intergenic_region	MODIFIER	n.45368351G>C	PIP5K1B-5S_rRNA
Chr8	45374979	T	C	heterozygous	intergenic_region	MODIFIER	n.45374979T>C	PIP5K1B-5S_rRNA
Chr8	45378042	A	C	heterozygous	intergenic_region	MODIFIER	n.45378042A>C	PIP5K1B-5S_rRNA
Chr8	45393856	G	T	heterozygous	intergenic_region	MODIFIER	n.45393856G>T	PIP5K1B-5S_rRNA
Chr8	45405626	GAGAT	G	heterozygous	intergenic_region	MODIFIER	n.45405627_45405630delAGAT	PIP5K1B-5S_rRNA
Chr8	45428476	C	T	heterozygous	intergenic_region	MODIFIER	n.45428476C>T	PIP5K1B-5S_rRNA
Chr8	45435917	A	G	heterozygous	intergenic_region	MODIFIER	n.45435917A>G	PIP5K1B-5S_rRNA
Chr8	45471428	T	C	heterozygous	intergenic_region	MODIFIER	n.45471428T>C	PIP5K1B-5S_rRNA
Chr8	45500459	C	T	heterozygous	upstream_gene_variant	MODIFIER	c.-3542C>T	FXN
Chr8	45869744	C	A	heterozygous	intron_variant	MODIFIER	c.2176-1518G>T	APBA1
Chr8	46667973	C	T	heterozygous	intron_variant	MODIFIER	c.1379-188C>T	MAMDC2
Chr8	46772906	G	T	heterozygous	intron_variant	MODIFIER	c.1059+11449G>T	SMC5
Chr8	47049528	C	A	heterozygous	intron_variant	MODIFIER	c.3134-20119G>T	TRPM3
Chr8	47185393	A	G	heterozygous	intron_variant	MODIFIER	c.1218+25402T>C	TRPM3
Chr8	47444961	T	A	heterozygous	intergenic_region	MODIFIER	n.47444961T>A	TRPM3-ENSBTAG00000038593
Chr8	47488059	C	A	heterozygous	intergenic_region	MODIFIER	n.47488059C>A	TRPM3-ENSBTAG00000038593
Chr8	47714113	T	C	heterozygous	intergenic_region	MODIFIER	n.47714113T>C	ENSBTAG00000038593-TMEM2
Chr8	47830244	C	T	heterozygous	intergenic_region	MODIFIER	n.47830244C>T	ENSBTAG00000038593-TMEM2
Chr8	48069381	G	A	heterozygous	intergenic_region	MODIFIER	n.48069381G>A	ENSBTAG00000038593-TMEM2
Chr8	48085542	A	T	heterozygous	intergenic_region	MODIFIER	n.48085542A>T	ENSBTAG00000038593-TMEM2
Chr8	48086072	C	A	heterozygous	intergenic_region	MODIFIER	n.48086072C>A	ENSBTAG00000038593-TMEM2
Chr8	48095753	T	G	heterozygous	intergenic_region	MODIFIER	n.48095753T>G	ENSBTAG00000038593-TMEM2
Chr8	48100638	G	A	heterozygous	intergenic_region	MODIFIER	n.48100638G>A	ENSBTAG00000038593-TMEM2
Chr8	48104965	A	T	heterozygous	intergenic_region	MODIFIER	n.48104965A>T	ENSBTAG00000038593-TMEM2
Chr8	48119890	C	T	heterozygous	intergenic_region	MODIFIER	n.48119890C>T	ENSBTAG00000038593-TMEM2
Chr8	48214323	G	C	heterozygous	intergenic_region	MODIFIER	n.48214323G>C	ENSBTAG00000038593-TMEM2
Chr8	48282180	T	C	heterozygous	intron_variant	MODIFIER	c.332-2727A>G	TMEM2
Chr8	48356356	C	T	heterozygous	downstream_gene_variant	MODIFIER	n.*4044G>A	ENSBTAG00000045321
Chr8	48358122	A	G	heterozygous	downstream_gene_variant	MODIFIER	n.*2278T>C	ENSBTAG00000045321
Chr8	48401310	T	G	heterozygous	intergenic_region	MODIFIER	n.48401310T>G	ENSBTAG00000045321-FAM108B1
Chr8	48481933	C	T	heterozygous	intron_variant	MODIFIER	c.103-9260C>T	C8H9ORF85
Chr8	55887341	C	T	heterozygous	intron_variant	MODIFIER	c.316-3826C>T	TLE4
Chr8	57179507	G	A	heterozygous	intergenic_region	MODIFIER	n.57179507G>A	ENSBTAG00000046462-TLE1
Chr8	57220336	C	T	heterozygous	intergenic_region	MODIFIER	n.57220336C>T	ENSBTAG00000046462-TLE1
Chr8	57432558	G	T	heterozygous	intergenic_region	MODIFIER	n.57432558G>T	ENSBTAG00000046462-TLE1
Chr8	57441906	A	G	heterozygous	intergenic_region	MODIFIER	n.57441906A>G	ENSBTAG00000046462-TLE1
Chr8	57653423	G	A	heterozygous	intergenic_region	MODIFIER	n.57653423G>A	ENSBTAG00000046462-TLE1
Chr8	57671130	A	T	heterozygous	intergenic_region	MODIFIER	n.57671130A>T	ENSBTAG00000046462-TLE1
Chr8	57672209	T	C	heterozygous	intergenic_region	MODIFIER	n.57672209T>C	ENSBTAG00000046462-TLE1
Chr8	57695603	G	T	heterozygous	intergenic_region	MODIFIER	n.57695603G>T	ENSBTAG00000046462-TLE1
Chr8	57716165	AAGCACAGCAG	A	heterozygous	intergenic_region	MODIFIER	n.57716166_57716175delAGCACAGCAG	ENSBTAG00000046462-TLE1
Chr8	57718915	T	C	heterozygous	intergenic_region	MODIFIER	n.57718915T>C	ENSBTAG00000046462-TLE1
Chr8	57795695	C	G	heterozygous	intergenic_region	MODIFIER	n.57795695C>G	ENSBTAG00000046462-TLE1
Chr8	57854551	A	G	heterozygous	intergenic_region	MODIFIER	n.57854551A>G	ENSBTAG00000046462-TLE1
Chr8	57861883	A	T	heterozygous	intergenic_region	MODIFIER	n.57861883A>T	ENSBTAG00000046462-TLE1
Chr8	57865709	GT	G	heterozygous	intergenic_region	MODIFIER	n.57865710delT	ENSBTAG00000046462-TLE1
Chr8	57868821	C	A	heterozygous	intergenic_region	MODIFIER	n.57868821C>A	ENSBTAG00000046462-TLE1
Chr8	57870949	C	T	heterozygous	intergenic_region	MODIFIER	n.57870949C>T	ENSBTAG00000046462-TLE1
Chr8	57871007	C	T	heterozygous	intergenic_region	MODIFIER	n.57871007C>T	ENSBTAG00000046462-TLE1
Chr8	57874446	C	T	heterozygous	intergenic_region	MODIFIER	n.57874446C>T	ENSBTAG00000046462-TLE1
Chr8	57881266	T	C	heterozygous	intergenic_region	MODIFIER	n.57881266T>C	ENSBTAG00000046462-TLE1
Chr8	57881971	T	C	heterozygous	intergenic_region	MODIFIER	n.57881971T>C	ENSBTAG00000046462-TLE1
Chr8	57896570	T	C	heterozygous	intergenic_region	MODIFIER	n.57896570T>C	ENSBTAG00000046462-TLE1
Chr8	57902306	C	T	heterozygous	intergenic_region	MODIFIER	n.57902306C>T	ENSBTAG00000046462-TLE1
Chr8	57949300	G	A	heterozygous	intron_variant	MODIFIER	c.712-367C>T	TLE1
Chr8	58127487	T	G	heterozygous	intergenic_region	MODIFIER	n.58127487T>G	TLE1-SPATA31D1
Chr8	58274040	C	T	heterozygous	intergenic_region	MODIFIER	n.58274040C>T	ENSBTAG00000046782-ENSBTAG00000045585
Chr8	58302871	A	C	heterozygous	intergenic_region	MODIFIER	n.58302871A>C	ENSBTAG00000046782-ENSBTAG00000045585
Chr8	58368524	G	T	heterozygous	intergenic_region	MODIFIER	n.58368524G>T	ENSBTAG00000046782-ENSBTAG00000045585
Chr8	58471515	G	A	heterozygous	intergenic_region	MODIFIER	n.58471515G>A	ENSBTAG00000046782-ENSBTAG00000045585
Chr8	58495587	G	A	heterozygous	intergenic_region	MODIFIER	n.58495587G>A	ENSBTAG00000046782-ENSBTAG00000045585
Chr8	58831526	G	T	heterozygous	intergenic_region	MODIFIER	n.58831526G>T	ENSBTAG00000045585-bta-mir-2904-1
Chr8	58953032	A	G	heterozygous	intergenic_region	MODIFIER	n.58953032A>G	ENSBTAG00000045585-bta-mir-2904-1
Chr8	58975217	A	C	heterozygous	intergenic_region	MODIFIER	n.58975217A>C	ENSBTAG00000045585-bta-mir-2904-1
Chr8	58990497	A	C	heterozygous	intergenic_region	MODIFIER	n.58990497A>C	ENSBTAG00000045585-bta-mir-2904-1
Chr8	59037124	G	A	heterozygous	intergenic_region	MODIFIER	n.59037124G>A	ENSBTAG00000045585-bta-mir-2904-1
Chr8	59062941	G	A	heterozygous	intergenic_region	MODIFIER	n.59062941G>A	ENSBTAG00000045585-bta-mir-2904-1
Chr8	59063241	T	G	heterozygous	intergenic_region	MODIFIER	n.59063241T>G	ENSBTAG00000045585-bta-mir-2904-1
Chr8	59126889	C	A	heterozygous	intergenic_region	MODIFIER	n.59126889C>A	ENSBTAG00000045585-bta-mir-2904-1
Chr8	59151481	C	T	heterozygous	intergenic_region	MODIFIER	n.59151481C>T	ENSBTAG00000045585-bta-mir-2904-1
Chr8	60098200	C	T	heterozygous	intron_variant	MODIFIER	c.1288-3953C>T	ENSBTAG00000011402
Chr8	60361005	G	A	heterozygous	intergenic_region	MODIFIER	n.60361005G>A	RGP1-NPR2
Chr8	63244567	G	A	heterozygous	intron_variant	MODIFIER	c.727-2302G>A	TMOD1
[truncated: 4,055 more rows]
